# Supplementary material for: The Adaptive Significance of Tail‐Flagging: A Test in European Rabbits (Oryctolagus cuniculus)
Source: Ecol Evol. 2025 Jun 21;15(6):e71632. doi: 10.1002/ece3.71632 (PMC12181754; doi:10.1002/ece3.71632)
Supplement: Supplementary file 1 — Appendix S1. [file ECE3-15-e71632-s002.xlsx]

## Sheet: Comparative data set
Number	Common_Name	Order	Family	Genus	Binomial	Tail_white	Head_white	Body_white	Lowerback_white	Ear_white	Flank_white	Any_white	Adult_body_length_min	Adult_body_length_max	Adult_body_length_average	Tail_length_min	Tail_length_max	Tail_length	Tail_body_ratio	Hindleg_length_min	Hindleg_length_max	Hindleg_length_average	Body_mass_min	Body_mass_max	Body_mass_average	Habitat_closed	Habitat_open	Habitat	Social_group_size	Seasonal_breeding	Breeding_season_length	Annual_litter_number_max	Litter_size	Gestation_length
39	Amami Rabbit	Lagomorpha	Leporidae	Pentalagus	Pentalagus furnessi	No	No	No	No	No	No	0	420	470	445	11	35	23	0.0516854	85	92	88.5	2000	2900	2450	Yes	No	Closed	1	Yes	7	2
42	Jameson's Red Rock Hare	Lagomorpha	Leporidae	Pronolagus	Pronolagus randensis	No	No	No	No	No	No	0	420	500	460	60	135	97.5	0.211957	87	110	98.5	1800	3000	2400	No	Yes	Open	1	No	12		1.1
41	Natal Red Rock Hare	Lagomorpha	Leporidae	Pronolagus	Pronolagus crassicaudatus	No	No	No	No	No	No	0	460	560	510	35	110	72.5	0.142157	100	125	112.5	2400	3100	2750	No	Yes	Open	2	No	12		1.5
43	Smith's Red Rock Hare	Lagomorpha	Leporidae	Pronolagus	Pronolagus rupestris	No	No	No	No	No	No	0	380	540	460	50	115	82.5	0.179348	85	100	92.5	1400	2100	1750	No	Yes	Open	1	Yes	6		1.2	40
44	Hewitt's Red Rock Hare	Lagomorpha	Leporidae	Pronolagus	Pronolagus saundersiae	No	No	No	No	No	No	0	380	540	460	50	115	82.5	0.179348	85	100	92.5	1400	2100	1750	No	Yes	Open	1
45	Volcano Rabbit	Lagomorpha	Leporidae	Romerolagus	Romerolagus diazi	No	No	No	No	No	No	0	230	350	290	12	31	21.5	0.0741379	40	55	47.5	387	602	494.5	Yes	No	Closed	2	No	12		2.1	39.5
2	Riverine Rabbit	Lagomorpha	Leporidae	Bunolagus	Bunolagus monticularis	No	Yes	No	No	No	No	1	340	470	405	70	108	89	0.219753	90	120	105	1000	1500	1250	Yes	No	Closed	1	Yes	10	1	1	35.5
1	Pygmy Rabbit	Lagomorpha	Leporidae	Brachylagus	Brachylagus idahoensis	No	No	No	No	No	No	0	230	310	270	15	24	19.5	0.0722222	67	76	71.5	246	458	352	Yes	No	Closed	1	Yes	6	3	5.9	24
36	Sumatran Striped Rabbit	Lagomorpha	Leporidae	Nesolagus	Nesolagus netscheri	No	Yes	Yes	No	No	Yes	2	370	420	395	17	17	17	0.043038	67	87	77	1500	1500	1500	Yes	No	Closed	1
37	Annamite Striped Rabbit	Lagomorpha	Leporidae	Nesolagus	Nesolagus timminsi	No	Yes	Yes	Yes	No	Yes	2														Yes	No	Closed	1
48	Brush Rabbit	Lagomorpha	Leporidae	Sylvilagus	Sylvilagus bachmani	Yes	No	No	No	No	No	0	300	370	335	10	30	20	0.0597015	71	86	78.5	511	915	713	Yes	Yes	Both	2	Yes	6.5	3	5.3	27
56	San Jose Brush Rabbit	Lagomorpha	Leporidae	Sylvilagus	Sylvilagus mansuetus	Yes	No	No	No	No	No	0	340	340	340	44	44	44	0.129412	73	73	73	800	800	800	Yes	No	Closed	1				2
47	Desert Cottontail	Lagomorpha	Leporidae	Sylvilagus	Sylvilagus audubonii	Yes	No	No	No	No	No	0	370	400	385	39	60	49.5	0.128571	810	940	875	511	915	713	Yes	Yes	Both	1	Yes	8	5	3	28
57	Mountain Cottontail	Lagomorpha	Leporidae	Sylvilagus	Sylvilagus nuttallii	Yes	No	No	No	No	No	0	340	390	365	30	54	42	0.115068	87	110	98.5	629	871	750	Yes	No	Closed	1	Yes	4.5	3	5	29
61	New England Cottontail	Lagomorpha	Leporidae	Sylvilagus	Sylvilagus transitionalis	Yes	No	No	No	No	No	0	390	430	410	22	65	43.5	0.106098	87	97	92	800	1000	900	Yes	No	Closed	1	Yes	6	7	3.5	28
46	Swamp Rabbit	Lagomorpha	Leporidae	Sylvilagus	Sylvilagus aquaticus	Yes	No	No	No	No	No	0	450	550	500	50	74	62	0.124	90	113	101.5	1600	2700	2150	Yes	Yes	Both	1	Yes	12		3	36.5
59	Marsh Rabbit	Lagomorpha	Leporidae	Sylvilagus	Sylvilagus palustris	No	No	No	No	No	No	0	430	440	435	33	39	36	0.0827586	89	94	91.5	1000	1600	1300	Yes	Yes	Both	1	Yes	12	6.3	3.5	34
55	Omilteme Cottontail	Lagomorpha	Leporidae	Sylvilagus	Sylvilagus insonus	No							430	500	465	40	45	42.5	0.0913978	93	96	94.5	500	950	725	Yes	No	Closed	1
49	Tapeti	Lagomorpha	Leporidae	Sylvilagus	Sylvilagus brasiliensis	No	No	No	No	No	No	0	380	420	400	20	21	20.5	0.05125	77	80	78.5	500	950	725	Yes	No	Closed	1	Yes	12	4.3	1.55	43.5
62	Venezuelan Lowland Rabbit	Lagomorpha	Leporidae	Sylvilagus	Sylvilagus varynaensis	No	Yes					2	420	450	435	21	27	24	0.0551724	83	89	86	1500	1800	1650	Yes	No	Closed	1	No	9		2.6	35
52	Dice's Cottontail	Lagomorpha	Leporidae	Sylvilagus	Sylvilagus dicei	Yes	No	No	No	No	No	0	390	450	420	15	29	22	0.052381	90	99	94.5				Yes	Yes	Both	1
51	Mexican Cottontail	Lagomorpha	Leporidae	Sylvilagus	Sylvilagus cunicularius	Yes	No	No	No	No	No	0	490	520	505	54	68	61	0.120792	108	111	109.5	1800	2300	2050	Yes	Yes	Both	1	No	12		6	30
54	Tres Marias Cottontail	Lagomorpha	Leporidae	Sylvilagus	Sylvilagus graysoni	Yes	Yes	No	No	No	No	1	440	470	455	35	50	42.5	0.0934066	91	95	93	800	1500	1150	Yes	No	Closed	1
53	Eastern Cottontail	Lagomorpha	Leporidae	Sylvilagus	Sylvilagus floridanus	Yes	No	No	No	No	No	0	400	480	440	25	61	43	0.0977273	90	105	97.5	800	1000	900	Yes	Yes	Both	1	Yes	12	5	4	28.9
58	Appalachian Cottontail	Lagomorpha	Leporidae	Sylvilagus	Sylvilagus obscurus	Yes	No	No	No	No	No	0	390	430	410	25	65	45	0.109756	87	97	92	800	1000	900	Yes	No	Closed	1	No	6	6	4	28
60	Robust Cottontail	Lagomorpha	Leporidae	Sylvilagus	Sylvilagus robustus	Yes	No	No	No	No	No	0	380	460	420	47	67	57	0.135714	95	103	99	900	1800	1350	Yes	No	Closed	1
50	Manzano Mountain Cottontail	Lagomorpha	Leporidae	Sylvilagus	Sylvilagus cognatus	Yes	No	No	No	No	No	0	450	450	450	65	65	65	0.144444	102	102	102				Yes	No	Closed	1
3	Hispid Hare	Lagomorpha	Leporidae	Caprolagus	Caprolagus hispidus	No	No	No	No	No	No	0	480	480	480	53	53	53	0.110417	98	98	98	1800	3200	2500	Yes	No	Closed	1	No	3
40	Bunyoro Rabbit	Lagomorpha	Leporidae	Poelagus	Poelagus marjorita	Yes	No	No	No	No	No	0	400	610	505	38	70	54	0.106931	65	108	86.5	2300	3200	2750	Yes	Yes	Both	1	No	10		1.5	35
38	European Rabbit	Lagomorpha	Leporidae	Oryctolagus	Oryctolagus cuniculus	Yes	No	No	No	No	No	0	360	380	370	65	70	67.5	0.182432	80	89	84.5	1500	3000	2250	No	Yes	Open	2	Yes	6.5	5	5	29
20	Hainan Hare	Lagomorpha	Leporidae	Lepus	Lepus hainanus	Yes	Yes	No	No	No	No	1	350	390	370	45	70	57.5	0.155405	76	96	86	1300	1800	1550	Yes	Yes	Both	1
24	Indian Hare	Lagomorpha	Leporidae	Lepus	Lepus nigricollis	Yes	No	No	No	No	No	0	330	530	430	10	90	50	0.116279	89	103	96	1800	3600	2700	Yes	Yes	Both	2	No	12		1.8
27	Burmese Hare	Lagomorpha	Leporidae	Lepus	Lepus peguensis	Yes	No	No	No	No	No	0	400	590	495	55	84	69.5	0.140404	96	110	103	2000	2500	2250	No	Yes	Open	1	Yes			3	37.5
16	Ethiopian Hare	Lagomorpha	Leporidae	Lepus	Lepus fagani	Yes	No	No	No	No	Yes	2	450	540	495	50	82	66	0.133333	90	110	100				Yes	Yes	Both	2
28	Scrub Hare	Lagomorpha	Leporidae	Lepus	Lepus saxatilis	Yes	No	No	No	No	No	0	450	630	540	70	112	91	0.168519	99	128	113.5	1400	3500	2450	Yes	Yes	Both	2	No	12		3
23	African Savanna Hare	Lagomorpha	Leporidae	Lepus	Lepus microtis	Yes	No	No	No	No	No	0	420	580	500	68	121	94.5	0.189	103	127	115	1400	3200	2300	No	Yes	Open	1	No	12	7	1.6
35	Yarkand Hare	Lagomorpha	Leporidae	Lepus	Lepus yarkandensis	Yes	No	No	No	No	No	0	290	430	360	55	86	70.5	0.195833	90	110	100	1100	1900	1500	Yes	No	Closed	1	Yes	8	2.5	3.5
30	Ethiopian Highland Hare	Lagomorpha	Leporidae	Lepus	Lepus starcki	Yes	No	No	No	No	No	0	440	550	495	82	115	98.5	0.19899	80	120	100	1900	3000	2450	No	Yes	Open	1	Yes
10	Cape Hare	Lagomorpha	Leporidae	Lepus	Lepus capensis	Yes	No	No	No	No	No	0	450	550	500	100	145	122.5	0.245	110	138	124	1700	2500	2100	No	Yes	Open	1	No	12	7	1.5
19	Abyssinian Hare	Lagomorpha	Leporidae	Lepus	Lepus habessinicus	Yes	No	No	No	No	No	0	400	550	475	75	100	87.5	0.184211	100	118	109				No	Yes	Open	2
33	Tolai Hare	Lagomorpha	Leporidae	Lepus	Lepus tolai	Yes	No	No	No	No	No	0	400	590	495	72	110	91	0.183838	110	127	118.5	1700	2700	2200	No	Yes	Open	2	Yes		2.5	4
31	Desert Hare	Lagomorpha	Leporidae	Lepus	Lepus tibetanus								400	480	440	87	109	98	0.222727	109	135	122	1600	2500	2050	No	Yes	Open	1	Yes		3	6.5
12	Yunnan Hare	Lagomorpha	Leporidae	Lepus	Lepus comus	No							320	480	400	95	110	102.5	0.25625	98	130	114	1800	2500	2150	Yes	No	Closed	1	Yes		2.5	2
25	Woolly Hare	Lagomorpha	Leporidae	Lepus	Lepus oiostolus	Yes	No	No	No	No	No	0	400	580	490	65	125	95	0.193878	102	140	121	2000	4300	3150	Yes	Yes	Both		Yes	6	2	5
5	Snowshoe Hare	Lagomorpha	Leporidae	Lepus	Lepus americanus	Yes	No	No	No	No	No	0	360	520	440	25	55	40	0.0909091	112	150	131	1100	1600	1350	Yes	No	Closed	2	Yes	7	3	4.1	36
8	Black-Tailed Jackrabbit	Lagomorpha	Leporidae	Lepus	Lepus californicus	Yes	No	No	No	No	No	0	520	610	565	75	101	88	0.155752	113	135	124	1500	3600	2550	No	Yes	Open	2	Yes	10.5	3	4.3	43
21	Black Jackrabbit	Lagomorpha	Leporidae	Lepus	Lepus insularis	No	No	No	No	No	No	0	570	570	570	96	96	96	0.168421	121	121	121	2500	2500	2500	No	Yes	Open	1
4	Antelope Jackrabbit	Lagomorpha	Leporidae	Lepus	Lepus alleni	No	No	No	No	Yes	Yes	2	550	670	610	48	76	62	0.101639	127	150	138.5	2700	4500	3600	No	Yes	Open	1	Yes	10	3.5	1.9
9	White-Sided Jackrabbit	Lagomorpha	Leporidae	Lepus	Lepus callotis	Yes	No	No	No	No	Yes	2	430	600	515	47	92	69.5	0.134951	118	141	129.5	1500	3200	2350	No	Yes	Open	1	Yes	6	3	2.2
17	Tehuantepec Jackrabbit	Lagomorpha	Leporidae	Lepus	Lepus flavigularis	No	No	No	Yes	No	Yes	2	570	610	590	65	95	80	0.135593	115	134	124.5	2500	3700	3100	No	Yes	Open	1	Yes	10	2	2.3	32
18	Granada Hare	Lagomorpha	Leporidae	Lepus	Lepus granatensis	Yes	No	No	No	No	No	0	440	480	460	93	112	102.5	0.222826	112	121	116.5	2000	2600	2300	Yes	Yes	Both	1	No	12	3.5	1.9	41.5
15	European Hare	Lagomorpha	Leporidae	Lepus	Lepus europaeus	Yes	No	No	No	No	No	0	550	680	615	75	140	107.5	0.174797	124	185	154.5	3500	5000	4250	Yes	Yes	Both	1	Yes	6	3	3.3	40
11	Broom Hare	Lagomorpha	Leporidae	Lepus	Lepus castroviejoi	Yes	No	No	No	No	No	0	490	510	500	78	96	87	0.174	135	145	140	2700	3200	2950	Yes	No	Closed	1	Yes	6		2
14	Corsican Hare	Lagomorpha	Leporidae	Lepus	Lepus corsicanus	Yes	No	No	No	No	No	0	550	610	580	70	120	95	0.163793	124	141	132.5	3500	5000	4250	Yes	Yes	Both	1	No	12	2	1.5
34	White-Tailed Jackrabbit	Lagomorpha	Leporidae	Lepus	Lepus townsendii	Yes	No	No	No	No	No	0	570	660	615	66	102	84	0.136585	145	165	155	2500	4400	3450	Yes	Yes	Both	1	Yes	7	3	4.5	36.5
6	Arctic Hare	Lagomorpha	Leporidae	Lepus	Lepus arcticus	Yes	No	No	No	No	No	0	560	660	610	45	100	72.5	0.118852	146	164	155	2500	6800	4650	No	Yes	Open	1	Yes	2	1	5.4	53
26	Alaskan Hare	Lagomorpha	Leporidae	Lepus	Lepus othus	Yes	No	No	No	No	No	0	570	620	595	65	83	74	0.12437	164	179	171.5	3900	4800	4350	Yes	Yes	Both	1	Yes	1.5	1	6.3	46
32	Mountain Hare	Lagomorpha	Leporidae	Lepus	Lepus timidus	Yes	No	No	No	No	No	0	510	550	530	59	65	62	0.116981	159	165	162	2400	3400	2900	Yes	Yes	Both	1	Yes	8	2.5	2	50.5
7	Japanese Hare	Lagomorpha	Leporidae	Lepus	Lepus brachyurus	No	No	No	No	No	No	0	490	540	515	37	41	39	0.0757282	132	165	148.5	2400	2700	2550	Yes	Yes	Both	1	Yes	6	2.5	1.9	60
22	Manchurian Hare	Lagomorpha	Leporidae	Lepus	Lepus mandshuricus	Yes	No	No	No	No	No	0	410	540	475	50	80	65	0.136842	110	145	127.5	1400	2600	2000	Yes	No	Closed	1	Yes			2
13	Korean Hare	Lagomorpha	Leporidae	Lepus	Lepus coreanus	Yes	No	No	No	No	No	0	430	490	460	60	75	67.5	0.146739	108	122	115	1700	1700	1700	No	Yes	Open	1
29	Chinese Hare	Lagomorpha	Leporidae	Lepus	Lepus sinensis	No	No	No	No	No	No	0	350	450	400	40	57	48.5	0.12125	81	111	96	1000	1900	1450	Yes	Yes	Both	1	Yes	5		3
69	Daurian Pika	Lagomorpha	Ochotonidae	Ochotona	Ochotona dauurica	No	No	No	No	No	No	0	140	220	180			0										Open	1	Yes	3	2.5	6.5
88	Moupin Pika	Lagomorpha	Ochotonidae	Ochotona	Ochotona thibetana	No	No	No	No	No	No	0	120	180	150			0										Closed		Yes
87	Qinling Pika	Lagomorpha	Ochotonidae	Ochotona	Ochotona syrinx	No	No	No	No	No	No	0	130	170	150			0										Closed		Yes	5
65	Gansu Pika	Lagomorpha	Ochotonidae	Ochotona	Ochotona cansus	No	No	No	No	No	No	0	110	170	140			0										Both	1	Yes	4	2	5
80	Nubra Pika	Lagomorpha	Ochotonidae	Ochotona	Ochotona nubrica	No	No	No	No	No	No	0	150	180	165			0										Both	2	Yes	3
68	Plateau Pika	Lagomorpha	Ochotonidae	Ochotona	Ochotona curzoniae	No	No	No	No	No	No	0	140	210	175			0										Open	3	Yes	2	4	5
89	Thomas' Pika	Lagomorpha	Ochotonidae	Ochotona	Ochotona thomasi	No	No	No	No	No	No	0	120	170	145			0										Open		Yes	4
63	Alpine Pika	Lagomorpha	Ochotonidae	Ochotona	Ochotona alpina	No	No	No	No	No	No	0	190	250	220			0										Open	1	Yes	3	2	4
90	Turuchan Pika	Lagomorpha	Ochotonidae	Ochotona	Ochotona turuchanensis	No	No	No	No	No	No	0	160	220	190			0										Open	2	Yes	3	1	3.5
74	Northern Pika	Lagomorpha	Ochotonidae	Ochotona	Ochotona hyperborea	No	No	No	No	No	No	0	130	180	155			0										Both	2	Yes	3	1	5
79	Manchurian Pika	Lagomorpha	Ochotonidae	Ochotona	Ochotona mantchurica	No	No	No	No	No	No	0	140	220	180			0										Both		Yes	3	1	4
73	Hoffmann's Pika	Lagomorpha	Ochotonidae	Ochotona	Ochotona hoffmanni	No	No	No	No	No	No	0	190	210	200			0										Open		Yes
67	Korean Pika	Lagomorpha	Ochotonidae	Ochotona	Ochotona coreana	No	No	No	No	No	No	0	160	200	180			0										Open
81	Pallas' Pika	Lagomorpha	Ochotonidae	Ochotona	Ochotona pallasi	No	No	No	No	No	No	0	160	230	195			0										Open	1	Yes	4.5	2.5	6.5
64	Silver Pika	Lagomorpha	Ochotonidae	Ochotona	Ochotona argentata	No	No	No	No	No	No	0	200	240	220			0										Open	2	Yes	5	1	3
82	American Pika	Lagomorpha	Ochotonidae	Ochotona	Ochotona princeps	No	No	No	No	No	No	0	160	200	180			0										Open	1	Yes	4	1.5	3
66	Collared Pika	Lagomorpha	Ochotonidae	Ochotona	Ochotona collaris	No	No	No	No	No	No	0	170	190	180			0										Open	1	Yes	3	2	2.5
83	Steppe Pika	Lagomorpha	Ochotonidae	Ochotona	Ochotona pusilla	No	No	No	No	No	No	0	150	210	180			0										Both		Yes	3	3	8
78	Large-Eared Pika	Lagomorpha	Ochotonidae	Ochotona	Ochotona macrotis	No	No	No	No	No	No	0	150	210	180			0										Open	1	Yes	4	2.5	4.5
84	Royle's Pika	Lagomorpha	Ochotonidae	Ochotona	Ochotona roylei	No	No	No	No	No	No	0	150	220	185			0										Open	2	Yes	2.5	1	3
85	Afghan Pika	Lagomorpha	Ochotonidae	Ochotona	Ochotona rufescens	No	No	No	No	No	No	0	160	250	205			0										Both	2	Yes	2	2	8
71	Forrest's Pika	Lagomorpha	Ochotonidae	Ochotona	Ochotona forresti	No	No	No	No	No	No	0	150	190	170			0										Closed		Yes	3
77	Ladak Pika	Lagomorpha	Ochotonidae	Ochotona	Ochotona ladacensis	No	No	No	No	No	No	0	150	240	195			0										Open	3	Yes	2
86	Turkestan Red Pika	Lagomorpha	Ochotonidae	Ochotona	Ochotona rutila	No	No	No	No	No	No	0	190	260	225			0										Open	2	Yes	4	2.5	4
76	Kozlov's Pika	Lagomorpha	Ochotonidae	Ochotona	Ochotona koslowi	No	No	No	No	No	No	0	170	240	205			0										Open	1	Yes			6
70	Chinese Red Pika	Lagomorpha	Ochotonidae	Ochotona	Ochotona erythrotis	No	No	No	No	No	No	0	170	230	200			0										Open	1	Yes	5
72	Glover's Pika	Lagomorpha	Ochotonidae	Ochotona	Ochotona gloveri	No	No	No	No	No	No	0	170	250	210			0										Open	1	No	12
75	Ili Pika	Lagomorpha	Ochotonidae	Ochotona	Ochotona iliensis	No	No	No	No	No	No	0	190	200	195			0										Open	1	Yes	5

## Sheet: Metadata
Variable name	Description	Data type	Range of value
Number	The number of species in the alphabetic order of the Binomial name	Factor	/
Common_Name	Species' common name	Factor	/
Order	Order of species	Factor	/
Family	Family of species	Factor	/
Genus	Genus of species	Factor	/
Binomial	Binomial name	Factor	/
Tail_white	Whether the underside of the tail is white	Logical	Yes / No
Head_white	Whether the head of the rabbit contains white patches	Logical	Yes / No
Body_white	Whether the body of the rabbit contains white patches	Logical	Yes / No
Lowerback_white	Whether the lower back of the rabbit contains white patches	Logical	Yes / No
Ear_white	Whether the ear of the rabbit contains white patches	Logical	Yes / No
Flank_white	Whether the flank of the rabbit contains white patches	Logical	Yes / No
Any_white	Whether any part of the rabbit contains white patches	Logical	0 / 1 / 2 (0=no, 1=slight, 2= significant)
Adult_body_length_min	Minimum length of adult body in mm	Numeric	110~570
Adult_body_length_max	Maximum length of adult body in mm	Numeric	170~680
Adult_body_length_average	Average length of adult body in mm	Numeric	140~615
Tail_length_min	Minimum length of adult tail in mm	Numeric	0~100
Tail_length_max	Maximum length of adult tail in mm	Numeric	0~145
Tail_length	Average length of adult tail in mm	Numeric	0~122.15
Tail_body_ratio	Tail length to body length ratio (using average numbers)	Numeric	0.04~0.25
Hindleg_length_min	Minimum length of adult hindleg in mm	Numeric	40~810
Hindleg_length_max	Maximum length of adult hindleg in mm	Numeric	55~940
Hindleg_length_average	Average length of adult hindleg in mm	Numeric	47.5~875
Body_mass_min	Minimum adult body mass in grams	Numeric	246~3900
Body_mass_max	Maximum adult body mass in grams	Numeric	458~6800
Body_mass_average	Average adult body mass in grams	Numeric	352~4650
Habitat_closed	Whether species live in closed habitat	Logical	Yes / No
Habitat_open	Whether species live in open habitat	Logical	Yes / No
Habitat	Whether species live in closed/open/both habitat	Factor	Open / Closed / Both
Social_group_size	The averger social group size	Numeric	1~3
Seasonal_breeding	Whether the species is a seasonal breeder or not	Logical	Yes / No
Breeding_season_length	Average breeding season length in month	Numeric	1~12
Annual_litter_number_max	Maximum litter produced per year	Numeric	1~7
Litter_size	Average litter size	Numeric	1~8
Gestation_length	Average gestation length in days	Numeric	24~60
