# Supplementary material for: The Adaptive Significance of Tail‐Flagging: A Test in European Rabbits (Oryctolagus cuniculus)
Source: Ecol Evol. 2025 Jun 21;15(6):e71632. doi: 10.1002/ece3.71632 (PMC12181754; doi:10.1002/ece3.71632)
Supplement: Supplementary file 2 — Appendix S2. [file ECE3-15-e71632-s001.xlsx]

## Sheet: Field date
Number	Date	Location	Animal_used	Predator	Grouped_events	Run_number	Ground_safety	Aerial_safety	Size	Myxomatosis	Myxomatosis_yes	Group_size_number	Offspring_present	Distance_observed	Initial_distance_to_burrow	Flagged_static_NH_VF	Flagged_static	Preflight_behaviour	Alert_or_not	FID	Flagged_preflight_NH_VF	Flagged_preflight	All_escaped_together_time	All_escape_together_trajectory	Running_group_size	Proportion_escaped	Running_time	Speed_numerical	Flagged_flight_NH_VF	Flagged_flight	Distance_ran_for	Final_distance_away	In_burrow	Final_ground_safety	Final_aerial_safety	Distance_to_burrow	Flagged_end_NH_VF	Flagged_end
1	01.05.2023	Downham	Human	Predator	1	1	1			Healthy	No	1		10	1			Escaping							1				Yes	V
2	01.05.2023	Downham	Human	Predator	2	1	1			Healthy	No	1		60	2	No	N	Alert	Alert	48					1				Yes	V			N				No	N
3	01.05.2023	Downham	Human	Predator	3	1	3			Healthy	No	1		30	3			Escaping							1				Yes	V
4	01.05.2023	Downham	Human	Predator	4	1	3			Healthy	No	1		85	13	No	N	Feeding	Not Alert	55					1				Yes	V			N				No	N
5	01.05.2023	Downham	Human	Predator	5	1	3			Healthy	No	1		23	5			Escaping							1				Yes	V			N				No	N
6	01.05.2023	Downham	Human	Predator	6	1	3			Healthy	No	1		29	5	No	N	Feeding	Not Alert	24					1				Yes	V
7	01.05.2023	Downham	Human	Predator	7	1	3			Healthy	No	1		30	5			Escaping							1				Yes	V
8	01.05.2023	Downham	Human	Predator	8	1	3			Healthy	No	1		89	5	No	N	Alert	Alert	70					1				Yes	V
9	01.05.2023	Downham	Human	Predator	9	1	3			Healthy	No	1		30	5	No	N	Alert	Alert	17					1				Yes	V			N				No	H
10	01.05.2023	Downham	Human	Predator	10	1	3			Healthy	No	1		30	7			Escaping							1				Yes	V
11	01.05.2023	Downham	Human	Predator	11	1	3			Healthy	No	1		22	9			Escaping							1				Yes	V
12	01.05.2023	Downham	Human	Predator	12	1	1			Healthy	No	1		36	16			Escaping							1				Yes	V
13	01.05.2023	Downham	Human	Predator	13	1	1			Healthy	No	1			27			Escaping							1				Yes	V
14	01.05.2023	Downham	Human	Predator	14	1	1			Healthy	No	1		9				Escaping							1				Yes	V
15	01.05.2023	Downham	Human	Predator	15	1	1			Healthy	No	1		32				Escaping							1				Yes	V
16	01.05.2023	Downham	Human	Predator	16	1	1			Healthy	No	1		15				Escaping							1				Yes	V
17	01.05.2023	Downham	Human	Predator	17	1	3			Healthy	No	1		30				Escaping							1				Yes	V
18	01.05.2023	Downham	Human	Predator	18	1	1			Healthy	No	1		84	1	Yes	V	Alert	Alert	68					1				Yes	V
19	02.05.2023	Cam Down	Human	Predator	19	1	1			Healthy	No	1		23	1	No	N	Feeding	Not Alert	17					1				Yes	V
20	02.05.2023	Downham	Human	Predator	20	1	1			Healthy	No	1		27	1	No	N	Alert	Alert	18					1				Yes	V
21	02.05.2023	Downham	Human	Predator	21	1	1			Healthy	No	1		34	2	No	N	Feeding	Not Alert	32					1				Yes	V
22	03.05.2023	Downham	Human	Predator	22	1	1			Healthy	No	1		23	2	No	N	Alert	Alert	19					1				Yes	V			N				No	N
23	03.05.2023	Downham	Human	Predator	23	1	1			Healthy	No	1		18	2	No	N	Feeding	Not Alert	15					1				Yes	V
24	02.05.2023	Cam Down	Human	Predator	24	1	1			Healthy	No	1		67	3	No	N	Feeding	Not Alert	27					1				Yes	V
25	03.05.2023	Downham	Human	Predator	25	1	1			Healthy	No	1		34	3	No	N	Alert	Alert	24					1				Yes	V
26	02.05.2023	Downham	Human	Predator	26	1	1			Healthy	No	1		58	3	No	N	Feeding	Not Alert	23					1				Yes	V
27	02.05.2023	Cam Down	Human	Predator	27	1	1			Healthy	No	1		53		No	N	Alert	Alert	39					1				Yes	V			N				No	N
28	02.05.2023	Downham	Human	Predator	28	1	1			Healthy	No	1		58	3	No	N	Feeding	Not Alert	23					1				Yes	V			N				No	H
29	02.05.2023	Downham	Human	Predator	29	1	1		Adult	Healthy	No	1	No	20	20	No	N	Escaping		20					1				Yes	F
30	02.05.2023	Downham	Human	Predator	30	1	1			Healthy	No	1		41		No	N	Feeding	Not Alert	27					1				Yes	V			N				No	H
31	02.05.2023	Cam Down	Human	Predator	31	1	1			Healthy	No	1		25	15			Escaping		25					1				Yes	F	15
32	02.05.2023	Cam Down	Human	Predator	32	1	1		Adult	Healthy	No	1	No	35	20			Escaping							1				Yes	V
33	02.05.2023	Cam Down	Human	Predator	33	1	1			Healthy	No	1		29	5			Feeding	Not Alert	22					1				Yes	V			N				No	H
34	02.05.2023	Cam Down	Human	Predator	34	1	1		Adult	Healthy	No	1	No	12				Escaping		12					1				Yes	F	12
35	02.05.2023	Cam Down	Human	Predator	35	1	1			Healthy	No	1		22	3	Yes	V	Feeding	Not Alert	13					1				Yes	V
36	10.05.2023	Owley	Human	Predator	36	1	1		Adult	Healthy	No	1	No	38	16			Feeding	Not Alert	22					1				Yes	V	7		N			8	No	N
37	10.05.2023	Owley	Human	Predator	37	1	1		Adult	Healthy	No	1	No	34	8	No	N	Feeding	Not Alert	17	No	N			1				Yes	V	5		N			5	No	N
38	10.05.2023	Owley	Human	Predator	38	1	1		Adult	Healthy	No	1	No	30	5			Alert	Alert	27	No	N			1				Yes	V	2		N			4	No	H
39	10.05.2023	Owley	Human	Predator	39	1	1		Adult	Healthy	No	1	No	15				Escaping		15					1				Yes	F	26
40	10.05.2023	Owley	Human	Predator	40	1	1		Adult	Healthy	No	1	No	22				Escaping		22					1				Yes	F	11
41	10.05.2023	Owley	Human	Predator	41	1	4		Adult	Healthy	No	1	No	18				Escaping		18					1				No	H	6
42	10.05.2023	Owley	Human	Predator	42	1	4		Juvenile	Healthy	No	1		25	1			Alert	Alert	12					1				No	N	1		Y
43	10.05.2023	Owley	Human	Predator	43	1	4		Juvenile	Healthy	No	1		25	2			Escaping		25					1				Yes	V	2		Y
44	10.05.2023	Owley	Human	Predator	44	1	4		Juvenile	Healthy	No	1		54	3			Alert	Alert	50					1				Yes	V	2		N			3
45	10.05.2023	Owley	Human	Predator	45	1	4		Adult	Healthy	No	1	No	54	3			Escaping		54					1				Yes	V	3		Y
46	10.05.2023	Owley	Human	Predator	46	2	4		Juvenile	Healthy	No	1		54	3			Alert	Alert	51					1				Yes	V	3		Y
47	10.05.2023	Owley	Human	Predator	47	1	4		Adult	Healthy	No	1	No	44				Escaping		44					1				Yes	V	7		Y
48	10.05.2023	Owley	Human	Predator	48	1	4		Adult	Healthy	No	1	No	42	10			Alert	Alert	27					1				Yes	F	9		N			2	No	N
49	10.05.2023	Owley	Human	Predator	49	1	4		Adult	Healthy	No	1	No	43	10			Alert	Alert	27					1				Yes	F	9		N			1	No	N
50	10.05.2023	Owley	Human	Predator	50	1	1		Adult	Healthy	No	1	No	38	2	No	N	Alert	Alert	25	No	N			1				Yes	V	2		N			0	No	N
51	10.05.2023	Owley	Human	Predator	51	1	1		Adult	Healthy	No	1	No	25	0	No	N	Alert	Alert	21	No	N			1				No	N	1		Y
52	10.05.2023	Owley	Human	Predator	52	1	1		Juvenile	Healthy	No	1		21	5			Alert	Alert	12	No	N			1				Yes	V	5		Y
53	10.05.2023	Owley	Human	Predator	53	1	1		Adult	Healthy	No	1	No	53	2	No	N	Alert	Alert	40	No	N			1				No	H	2		N			0	No	N
54	10.05.2023	Owley	Human	Predator	54	1	1		Adult	Healthy	No	1	No	30	13			Escaping		30					1				Yes	V	3		N			10	No	N
55	10.05.2023	Owley	Human	Predator	55	2	1		Adult	Healthy	No	1	No	30	10	No	N	Alert	Alert	28	No	N			1				Yes	F	13		N			3	Yes	V
56	10.05.2023	Owley	Human	Predator	56	1	1		Adult	Healthy	No	1	No	29	6	No	N	Feeding	Not Alert	23	No	N			1				Yes	V	4		N				No	N
57	10.05.2023	Owley	Human	Predator	57	1	1		Juvenile	Healthy	No	1		33	4	No	N	Feeding	Not Alert	10	No	N			1				Yes	V	2		N			1	No	N
58	10.05.2023	Owley	Human	Predator	58	2	1		Juvenile	Healthy	No	1		10	1	No	N	Alert	Alert	9	No	N			1				Yes	V	1		Y
59	10.05.2023	Owley	Human	Predator	59	1	1		Adult	Healthy	No	1	No	42	4	No	N	Feeding	Not Alert	31	No	N			1				Yes	V	4		Y
60	10.05.2023	Owley	Human	Predator	60	1	1		Adult	Healthy	No	1	No	31		No	N	Alert	Alert	35	No	N			1				Yes	F			N				No	N
61	10.05.2023	Owley	Human	Predator	61	2	1		Adult	Healthy	No	1	No	33	24	No	N	Alert	Alert	22	No	N			1				Yes	F	20		N			0	No	N
62	10.05.2023	Owley	Human	Predator	62	1	1		Adult	Healthy	No	1	No	34	3	No	N	Feeding	Not Alert	31	No	N			1				Yes	F	3		Y
63	10.05.2023	Owley	Human	Predator	63	1	1		Adult	Healthy	No	1	No	14				Escaping							1				Yes	F	5		Y
64	10.05.2023	Owley	Human	Predator	64	1	1		Adult	Healthy	No	1	No	35	9	No	H	Feeding	Not Alert	25	No	H			1				Yes	V	5		N			4	No	N
65	10.05.2023	Owley	Human	Predator	65	2	1		Adult	Healthy	No	1	No	27	4	No	N	Alert	Alert	17	No	N			1				No	H	2		N			2	No	N
66	10.05.2023	Owley	Human	Predator	66	3	1		Adult	Healthy	No	1	No	17	2	No	N	Alert	Alert	10	No	N			1				No	H	2		Y
67	10.05.2023	Owley	Human	Predator	67	1	4		Adult	Healthy	No	1	No	48	5	No	N	Alert	Alert	38	No	N			1				Yes	V	4		N			2	No	N
68	10.05.2023	Owley	Human	Predator	68	2	4		Adult	Healthy	No	1	No	37	2	No	N	Alert	Alert	24	No	N			1				Yes	V	5		N				No	H
69	10.05.2023	Owley	Human	Predator	69	1	4		Adult	Healthy	No	1	No	44	2			Alert	Alert	40					1				Yes	V	2		Y
70	10.05.2023	Owley	Human	Predator	70	1	4		Adult	Healthy	No	1	No	26				Alert	Alert	20					1				Yes	F	60		N
71	10.05.2023	Owley	Human	Predator	71	1	4		Juvenile	Healthy	No	1		16	7			Feeding	Not Alert	12					1				Yes	V	7		Y
72	10.05.2023	Owley	Human	Predator	72	1	4		Adult	Healthy	No	1	No	46	13			Alert	Alert	33					1				Yes	V	10		N			9
73	10.05.2023	Owley	Human	Predator	73	1	4		Adult	Healthy	No	1	No	33	9			Alert	Alert	26					1				Yes	V	9		N			2	No	N
74	11.05.2023	Owley	Human	Predator	74	1	1		Adult	Healthy	No	1	No	38	19	No	N	Feeding	Not Alert	26	No	N			1				Yes	V	10		N
75	11.05.2023	Owley	Human	Predator	75	1	1		Adult	Healthy	No	1	No	43	8			Alert	Alert	25	No	N			1				Yes	V	6		N			2	No	N
76	11.05.2023	Owley	Human	Predator	76	1	1		Adult	Healthy	No	1	No	33	4	No	N	Alert	Alert	30	No	N			1				Yes	V	4		Y
77	11.05.2023	Owley	Human	Predator	77	1	1		Juvenile	Healthy	No	1		49	9			Alert	Alert	32	No	N			1				Yes	V	9		Y
78	11.05.2023	Owley	Human	Predator	78	1	1		Adult	Healthy	No	1	No	22	7			Alert	Alert	17	No	N			1				Yes	V	7		Y
79	11.05.2023	Owley	Human	Predator	79	1	1		Adult	Healthy	No	1	No	35	2	No	N	Alert	Alert	15	No	N			1				Yes	V	2		Y
80	11.05.2023	Owley	Human	Predator	80	1	1		Adult	Healthy	No	1	No	35	2	No	N	Alert	Alert	9	No	N			1				Yes	V	2		N			0	No	H
81	11.05.2023	Owley	Human	Predator	81	1	1		Adult	Healthy	No	1	No	25	19	No	N	Alert	Alert	16	No	N			1				Yes	F	31		N			0	No	N
82	12.05.2023	Manor	Human	Predator	82	1	1		Adult	Healthy	No	1	No	25	25	No	N	Resting	Not Alert	15	No	H			1				Yes	V	8		N			4	No	H
83	13.05.2023	Manor	Human	Predator	83	1	1		Adult	Healthy	No	1	No	19	19	No	H	Alert	Alert	10	No	N			1				Yes	V	5		N			3	No	N
84	13.05.2023	Manor	Human	Predator	84	2	1		Adult	Healthy	No	1	No	18	18	No	H	Feeding	Not Alert	7	No	N			1				Yes	V	7		N				No	H
85	13.05.2023	Manor	Human	Predator	85	1	1		Juvenile	Healthy	No	1		64	64	No	N	Feeding	Not Alert	25	No	N			1				Yes	V	1		Y
86	13.05.2023	Manor	Human	Predator	86	1	1		Juvenile	Healthy	No	1		29	29	No	N	Alert	Alert	20	Yes	V			1				Yes	V	1		Y
87	13.05.2023	Manor	Human	Predator	87	1	1		Juvenile	Healthy	No	1		20	20	No	H	Alert	Alert	20	No	N			1				Yes	V	15		N				Yes	V
88	13.05.2023	Manor	Human	Predator	88	1	1		Juvenile	Healthy	No	1		36	38	No	N	Alert	Alert	30	No	N			1				Yes	V	5		N				No	N
89	13.05.2023	Manor	Human	Predator	89	1	1		Juvenile	Healthy	No	1		21	21			Alert	Alert	21	No	N			1				Yes	V	1		Y
90	13.05.2023	Manor	Human	Predator	90	1	1		Juvenile	Healthy	No	1		21	21			Feeding	Not Alert	17	No	N			1				Yes	V	1		Y
91	13.05.2023	Manor	Human	Predator	91	1	1		Adult	Healthy	No	1	No	27	4			Escaping		27					1				Yes	V	4		Y
92	13.05.2023	Manor	Human	Predator	92	1	1		Juvenile	Healthy	No	1		51	2	No	N	Feeding	Not Alert	14	No	N			1				Yes	V	1		N			1	No	H
93	13.05.2023	Manor	Human	Predator	93	1	1		Adult	Healthy	No	1	No	37	4			Escaping		37					1				Yes	V	4		Y
94	13.05.2023	Manor	Human	Predator	94	1	1		Juvenile	Healthy	No	1		37	2	No	N	Alert	Alert	34	No	N			1				Yes	V	2		Y
95	13.05.2023	Manor	Human	Predator	95	1	1		Adult	Healthy	No	1	No	132	12	No	N	Feeding	Not Alert	60	No	N			1				Yes	V	15		Y
96	13.05.2023	Manor	Human	Predator	96	1	1		Adult	Healthy	No	1	No	134	24	No	N	Feeding	Not Alert	41	No	N			1				Yes	V	8		N				No	N
97	13.05.2023	Manor	Human	Predator	97	2	1		Adult	Healthy	No	1	No	50	16	No	N	Feeding	Not Alert	30	No	N			1				Yes	F	16		Y
98	13.05.2023	Manor	Human	Predator	98	1	1		Adult	Healthy	No	1	No	85	9	No	N	Alert	Alert	76	No	N			1				No	N	9		Y
99	13.05.2023	Daneway	Human	Predator	99	1	4	5	Adult	Healthy	No	1	No	7				Escaping		7					1				Yes	F	26
100	13.05.2023	Daneway	Human	Predator	100	1	4	5	Adult	Healthy	No	1	No	17				Escaping		17					1				Yes	V	2		Y
101	13.05.2023	Daneway	Human	Predator	101	1	1		Adult	Healthy	No	1	No	25	13	No	N	Alert	Alert	20	No	N			1				Yes	V	13		N			0	No	N
102	13.05.2023	Daneway	Human	Predator	102	1	1		Baby	Healthy	No	1		12	5	No	N	Feeding	Not Alert	5	Yes	V			1				Yes	V	2		N			2	Yes	V
103	13.05.2023	Daneway	Human	Predator	103	1	1		Juvenile	Healthy	No	1		12	1	No	N	Alert	Alert	11	No	N			1				No	N	1		Y
104	13.05.2023	Daneway	Human	Predator	104	1	1		Adult	Healthy	No	1	No	18		No	H	Alert	Alert		No	N			1				No	N	1		Y
105	13.05.2023	Daneway	Human	Predator	105	1	1		Adult	Healthy	No	1	No	61		No	N	Alert	Alert	61					1				Yes	F	23		Y
106	13.05.2023	Daneway	Human	Predator	106	1	1		Adult	Healthy	No	1	No	61		No	N	Alert	Alert	61					1				Yes	F	27		Y
107	15.05.2023	Downham	Human	Predator	107	1	1		Adult	Healthy	No	1	No	33				Escaping		33	No	N			1				Yes	F
108	15.05.2023	Downham	Human	Predator	108	1	1		Adult	Healthy	No	1	No	25	20	No	N	Alert	Alert	24	No	N			1				Yes	F	15		N			3	No	N
109	15.05.2023	Downham	Human	Predator	109	1	1		Adult	Healthy	No	1	No	43	15	No	N	Alert	Alert	43	No	N			1				Yes	V	12		N			5	No	N
110	15.05.2023	Downham	Human	Predator	110	1	1		Adult	Healthy	No	1	No	24	9	No	N	Escaping		24	No	N			1				Yes	V	9		N			0	No	N
111	15.05.2023	Downham	Human	Predator	111	1	1		Adult	Healthy	No	1	No	25	10	No	N	Alert	Alert	24	No	N			1				Yes	V	9		N			1	No	N
112	15.05.2023	Downham	Human	Predator	112	1	1		Adult	Healthy	No	1	No	24	13			Escaping		24					1				Yes	V	13		Y
113	15.05.2023	Downham	Human	Predator	113	1	1		Adult	Healthy	No	1	No	30	15			Escaping		30					1				Yes	V	15		Y
114	15.05.2023	Downham	Human	Predator	114	1	1		Adult	Healthy	No	1	No	34	5	No	N	Alert	Alert	21	No	N			1				Yes	V	5		Y
115	15.05.2023	Downham	Human	Predator	115	1	1		Adult	Healthy	No	1	No	39	4	No	N	Alert	Alert	21	No	N			1				Yes	V	4		Y
116	15.05.2023	Downham	Human	Predator	116	1	1		Juvenile	Healthy	No	1		21	4	No	N	Alert	Alert	9	No	N			1				Yes	V	4		N			0	No	N
117	15.05.2023	Downham	Human	Predator	117	1	1		Juvenile	Healthy	No	1		23	6	No	N	Alert	Alert	10	No	N			1				Yes	V	6		Y
118	15.05.2023	Downham	Human	Predator	118	1	1		Adult	Healthy	No	1	No	30	14			Escaping		30					1				Yes	V	14		N			2	No	N
119	15.05.2023	Downham	Human	Predator	119	1	1		Adult	Healthy	No	1	No	22		No	N	Alert	Alert	20	No	N			1				Yes	F	21
120	15.05.2023	Downham	Human	Predator	120	1	1		Adult	Healthy	No	1	No	10	17			Escaping		10					1				Yes	F	17		Y
121	15.05.2023	Downham	Human	Predator	121	1	1		Adult	Healthy	No	1	No	9	15			Escaping		9					1				Yes	V	15		Y
122	15.05.2023	Downham	Human	Predator	122	1	1		Adult	Healthy	No	1	No	13	14			Escaping		13					1				Yes	V	13		N			1	No	N
123	15.05.2023	Downham	Human	Predator	123	1	1		Adult	Healthy	No	1	No	31	5	No	N	Alert	Alert	27	No	N			1				Yes	F	5		Y
124	15.05.2023	Downham	Human	Predator	124	1	1		Adult	Healthy	No	1	No	42	14	No	N	Alert	Alert	38	No	N			1				Yes	V	14		N			0	No	N
125	15.05.2023	Downham	Human	Predator	125	1	1		Adult	Healthy	No	1	No	21				Escaping		21					1				Yes	F	23		N
126	15.05.2023	Downham	Human	Predator	126	1	1		Adult	Healthy	No	1	No	46	9			Escaping		46					1				No	H	6		N			3	No	N
127	15.05.2023	Downham	Human	Predator	127	1	1		Adult	Healthy	No	1	No	54	19	No	N	Feeding	Not Alert	26	No	N			1				Yes	V	19		Y
128	15.05.2023	Downham	Human	Predator	128	1	1		Adult	Healthy	No	1	No	24	5			Escaping		24					1				Yes	V	4		N			1	No	N
129	15.05.2023	Downham	Human	Predator	129	1	1		Adult	Healthy	No	1	No	16	5	No	N	Feeding	Not Alert	15	No	N			1				Yes	V	5		Y
130	15.05.2023	Downham	Human	Predator	130	1	1		Adult	Healthy	No	1	No	15	6	No	N	Feeding	Not Alert	14	No	N			1				Yes	V	6		Y
131	15.05.2023	Downham	Human	Predator	131	1	1		Juvenile	Healthy	No	1		18		No	N	Feeding	Not Alert	18	No	N			1				Yes	V	9		N
132	15.05.2023	Downham	Human	Predator	132	1	1		Juvenile	Healthy	No	1		53	4	No	H	Feeding	Not Alert	34	No	H			1				Yes	V	4		Y
133	15.05.2023	Downham	Human	Predator	133	1	1		Juvenile	Healthy	No	1		33	13			Escaping		33					1				Yes	V	13		Y
134	15.05.2023	Downham	Human	Predator	134	1	1		Adult	Healthy	No	1	No	37	2	No	N	Alert	Alert	35	No	N			1				Yes	V	2		Y
135	15.05.2023	Downham	Human	Predator	135	1	1		Adult	Healthy	No	1	No	22	2	No	H	Alert	Alert	20	No	H			1				Yes	V	2		Y
136	15.05.2023	Downham	Human	Predator	136	1	1		Adult	Healthy	No	1	No	20	3			Escaping		20					1				Yes	V	3		Y
137	15.05.2023	Downham	Human	Predator	137	1	1		Adult	Healthy	No	1	No	27		No	N	Alert	Alert	26	No	N			1				No	H	4		N				No	N
138	15.05.2023	Downham	Human	Predator	138	1	1		Adult	Healthy	No	1	No	21	31	No	N	Alert	Alert	19	No	N			1				Yes	V	12		N			19	No	N
139	15.05.2023	Downham	Human	Predator	139	1	1		Juvenile	Healthy	No	1		33	25	No	N	Alert	Alert	25	No	H			1				Yes	F	23		N			2	No	N
140	18.05.2023	Owley	Human	Predator	140	1	1		Adult	Healthy	No	1	No	55				Alert	Alert	49	No	N			1				Yes	V	5		N				No	N
141	18.05.2023	Owley	Human	Predator	141	1	1		Adult	Healthy	No	1	No	50				Alert	Alert	46	No	N			1				Yes	F	25		N				No	N
142	18.05.2023	Owley	Human	Predator	142	1	1		Adult	Healthy	No	1	No	36				Escaping		36					1				Yes	F	22		N				No	N
143	18.05.2023	Owley	Human	Predator	143	1	1		Juvenile	Healthy	No	1		24		No	N	Alert	Alert	23	No	N			1				Yes	V	27		N
144	18.05.2023	Owley	Human	Predator	144	1	1		Adult	Healthy	No	1	No	24				Alert	Alert	21	No	N			1				Yes	F	4		Y
145	18.05.2023	Owley	Human	Predator	145	1	1		Adult	Healthy	No	1	No	34		No	N	Alert	Alert	32	No	N			1				Yes	V	6		N			3	Yes	V
146	18.05.2023	Owley	Human	Predator	146	1	4		Adult	Healthy	No	1	No	18				Escaping		18					1				Yes	V	3		Y
147	18.05.2023	Owley	Human	Predator	147	1	1		Adult	Healthy	No	1	No	18		No	N	Alert	Alert	17	No	N			1				Yes	F	16
148	18.05.2023	Owley	Human	Predator	148	1	1		Adult	Healthy	No	1	No	54	10	No	N	Alert	Alert	14	No	N			1				Yes	V	9		N			2	No	N
149	18.05.2023	Owley	Human	Predator	149	1	1		Adult	Healthy	No	1	No	52	6	No	H	Feeding	Not Alert	37	No	H			1				No	H	5		N			1	No	H
150	18.05.2023	Owley	Human	Predator	150	1	1		Adult	Healthy	No	1	No	31	2	No	N	Alert	Alert	15	No	N			1				Yes	V	2		Y
151	18.05.2023	Owley	Human	Predator	151	1	1		Adult	Healthy	No	1	No	18	10	No	N	Feeding	Not Alert	12	No	N			1				Yes	V	10		N			0	No	N
152	18.05.2023	Owley	Human	Predator	152	1	1		Juvenile	Healthy	No	1		33	6	No	N	Alert	Alert	13	No	N			1				No	N	6		Y
153	18.05.2023	Owley	Human	Predator	153	1	4		Adult	Healthy	No	1	No	43	4	No	N	Alert	Alert	43	No	N			1				Yes	V	4		Y
154	18.05.2023	Owley	Human	Predator	154	1	4		Adult	Healthy	No	1	No	15	6			Escaping		15					1				Yes	V	6		Y
155	18.05.2023	Owley	Human	Predator	155	1	4		Adult	Healthy	No	1	No	14	7			Escaping		14					1				Yes	V	7		Y
156	18.05.2023	Owley	Human	Predator	156	1	4		Adult	Healthy	No	1	No	10	51	No	N	Alert	Alert	10	No	N			1				Yes	F	51		Y
157	18.05.2023	Owley	Human	Predator	157	1	4		Adult	Healthy	No	1	No	9	10			Escaping		9					1				Yes	V	21		Y
158	18.05.2023	Owley	Human	Predator	158	1	4		Adult	Healthy	No	1	No	78		No	N	Alert	Alert	61	No	N			1				No	H	40		Y
159	18.05.2023	Owley	Human	Predator	159	1	4		Adult	Healthy	No	1	No	22	11	No	N	Alert	Alert	20	No	N			1				Yes	V	13		Y
160	18.05.2023	Owley	Human	Predator	160	1	4		Adult	Healthy	No	1	No	20	9	No	N	Alert	Alert	19	No	N			1				No	H	9		Y
161	20.05.2023	Cam Down	Human	Predator	161	1	1		Adult	Healthy	No	1	No	17				Escaping		17					1				Yes	F	14
162	20.05.2023	Cam Down	Human	Predator	162	1	1		Adult	Healthy	No	1	No	25				Escaping		25					1				Yes	F	21		N				No	N
163	20.05.2023	Cam Down	Human	Predator	163	1	1		Adult	Healthy	No	1	No	36				Escaping		36					1				Yes	V	11
164	20.05.2023	Cam Down	Human	Predator	164	1	1		Juvenile	Healthy	No	1		66	2	No	N	Alert	Alert	50	No	N			1				Yes	V	2		Y
165	20.05.2023	Cam Down	Human	Predator	165	1	1		Juvenile	Healthy	No	1		70	2	No	N	Alert	Alert	32	No	N			1				No	N	2		Y
166	20.05.2023	Cam Down	Human	Predator	166	1	1		Juvenile	Healthy	No	1		45	1			Escaping		45					1				Yes	V	1		Y
167	20.05.2023	Cam Down	Human	Predator	167	1	1		Adult	Healthy	No	1	No	33	24			Escaping		33					1				Yes	F	24		Y
168	20.05.2023	Cam Down	Human	Predator	168	1	1		Adult	Healthy	No	1	No	26	32	No	H	Alert	Alert	18	No	H			1				Yes	F	28		N			4	No	N
169	20.05.2023	Cam Down	Human	Predator	169	1	1		Adult	Healthy	No	1	No	62	2	No	N	Feeding	Not Alert	60	No	N			1				Yes	V	2		Y
170	20.05.2023	Cam Down	Human	Predator	170	1	1		Juvenile	Healthy	No	1		34	3			Escaping		34					1				Yes	V	3		Y
171	20.05.2023	Cam Down	Human	Predator	171	1	1		Juvenile	Healthy	No	1		75	1	No	N	Alert	Alert	60	No	N			1				No	H	1		Y
172	20.05.2023	Cam Down	Human	Predator	172	1	1		Juvenile	Healthy	No	1		45				Alert	Alert	42	No	N			1				Yes	V	3
173	20.05.2023	Cam Down	Human	Predator	173	1	1		Adult	Healthy	No	1	No	31	4			Escaping		31					1				Yes	V	5		Y
174	20.05.2023	Cam Down	Human	Predator	174	1	1		Adult	Healthy	No	1	No	30	1			Escaping		30					1				No	H	1		Y
175	20.05.2023	Cam Down	Human	Predator	175	1	1		Adult	Healthy	No	1	No	55	11			Escaping		55					1				Yes	V	11		Y
176	20.05.2023	Cam Down	Human	Predator	176	1	1		Adult	Healthy	No	1	No	55	11			Escaping		55					1				Yes	V	11		N			0	No	N
177	20.05.2023	Cam Down	Human	Predator	177	1	1		Adult	Healthy	No	1	No	60	2	No	N	Alert	Alert	34	No	N			1				Yes	V	2		Y
178	20.05.2023	Unknown1	Human	Predator	178	1	1		Juvenile	Healthy	No	3		28	4	No	N	Alert	Alert	25	No	N							Yes	V	4		Y
179	20.05.2023	Unknown1	Human	Predator	179	1	1		Juvenile	Healthy	No	3		28	4	No	N	Alert	Alert	25	No	N							Yes	V	4		N			2	No	N
180	20.05.2023	Unknown1	Human	Predator	180	1	1		Adult	Healthy	No	3	No	28	3	No	N	Alert	Alert	25	No	N							Yes	V	3		Y
181	20.05.2023	Unknown2	Human	Predator	181	1	1		Baby	Healthy	No	1		5	3	No	N	Alert	Alert	5	No	N			1				No	H	3		Y
182	20.05.2023	Unknown2	Human	Predator	182	1	1		Juvenile	Healthy	No	1		13	1			Escaping		13					1				Yes	V	1		Y
183	20.05.2023	Downham	Human	Predator	183	1	1		Adult	Healthy	No	1	No	16	5	No	H	Feeding	Not Alert	15	No	H			1				No	H	7		Y
184	20.05.2023	Downham	Human	Predator	184	1	1		Adult	Healthy	No	1	No	18	18	No	N	Alert	Alert	16	No	N			1				Yes	F	18		Y
185	20.05.2023	Downham	Human	Predator	185	1	1		Adult	Healthy	No	1	No	23	35			Escaping		23					1				Yes	F	31		N			3
186	20.05.2023	Downham	Human	Predator	186	1	1		Adult	Healthy	No	1	No	25	37			Escaping		25					1				Yes	F	29		N			8
187	20.05.2023	Downham	Human	Predator	187	1	1		Adult	Healthy	No	1	No	21	17			Escaping		21					1				Yes	V	17		Y
188	20.05.2023	Downham	Human	Predator	188	1	1		Adult	Healthy	No	1	No	10	7	No	N	Escaping		10	No	N			1				Yes	V	7		Y
189	20.05.2023	Downham	Human	Predator	189	1	1		Adult	Healthy	No	1	No	38	13	No	N	Feeding	Not Alert	26	No	N			1				Yes	V	13		Y
190	20.05.2023	Downham	Human	Predator	190	1	1		Juvenile	Healthy	No	1		26	7	No	N	Alert	Alert	24	No	N			1				Yes	V	7		Y
191	20.05.2023	Downham	Human	Predator	191	1	1		Adult	Healthy	No	1	No	18	12	No	N	Feeding	Not Alert	17	No	N			1				No	H	12		Y
192	20.05.2023	Downham	Human	Predator	192	1	1		Juvenile	Healthy	No	2		20	3	No	N	Alert	Alert	16	No	N							Yes	V	3		Y
193	20.05.2023	Downham	Human	Predator	193	1	1		Baby	Healthy	No	2		21	3			Alert	Alert	16									Yes	V	3		Y
194	20.05.2023	Downham	Human	Predator	194	1	1		Baby	Healthy	No	1		15	2	No	N	Alert	Alert	14	No	N			1				Yes	V	2		Y
195	20.05.2023	Downham	Human	Predator	195	1	1		Juvenile	Healthy	No	1		21				Alert	Alert	21					1				Yes	V
196	20.05.2023	Downham	Human	Predator	196	1	1		Adult	Healthy	No	1	No	24	5			Alert	Alert	24					1				Yes	V	5		Y
197	20.05.2023	Downham	Human	Predator	197	1	1		Adult	Healthy	No	1	No	49	16	No	N	Alert	Alert	49	No	N			1				Yes	F	16		Y
198	20.05.2023	Downham	Human	Predator	198	1	1		Adult	Healthy	No	1	No	86	17	No	N	Alert	Alert	42	No	N			1				Yes	V	15		N			2	No	N
199	20.05.2023	Downham	Human	Predator	199	1	1		Adult	Healthy	No	1	No	78		No	N	Alert	Alert	44	No	N			1				Yes	V	7		N				No	N
200	20.05.2023	Downham	Human	Predator	200	1	1		Adult	Healthy	No	3	No	20	11	No	N	Feeding	Not Alert	18	No	N							Yes	F	11		Y
201	20.05.2023	Downham	Human	Predator	200	1	1		Adult	Healthy	No	3	No	20	25	No	H	Alert	Alert	18	No	H							Yes	F	25		Y
202	20.05.2023	Downham	Human	Predator	200	1	1		Adult	Healthy	No	3	No	18	6			Escaping		18	No	N							Yes	V	6		Y
203	20.05.2023	Downham	Human	Predator	201	1	1		Adult	Healthy	No	1	No	27	11	No	N	Alert	Alert	25	No	N			1				Yes	V	8		N			2	No	H
204	20.05.2023	Downham	Human	Predator	202	1	1		Juvenile	Healthy	No	1		18	4	No	N	Alert	Alert	17					1				Yes	V	4		Y
205	20.05.2023	Downham	Human	Predator	203	1	1		Adult	Healthy	No	1	No	50	5			Escaping		50					1				Yes	V	5		Y
206	20.05.2023	Downham	Human	Predator	204	1	1		Adult	Healthy	No	2	No	60	3	No	N	Alert	Alert	35	No	N							Yes	V	2		N			1	No	N
207	20.05.2023	Downham	Human	Predator	204	1	1		Adult	Healthy	No	2	No	60	1	No	N	Alert	Alert	34	No	N							Yes	V	1		N			0	No	N
208	20.05.2023	Downham	Human	Predator	205	1	1		Adult	Healthy	No	1	No	25		No	N	Feeding	Not Alert	11					1				Yes	V	19		Y
209	20.05.2023	Downham	Human	Predator	206	1	1		Juvenile	Healthy	No	1		17	21			Escaping		16					1				Yes	V	16		N			5	No	N
210	20.05.2023	Downham	Human	Predator	207	1	1		Baby	Healthy	No	1		18	21			Escaping		18					1				Yes	V	14		N			7	No	N
211	20.05.2023	Downham	Human	Predator	208	1	1		Adult	Healthy	No	2	No	70	8	No	N	Feeding	Not Alert	58	No	N							Yes	V	3		N			5	No	N
212	20.05.2023	Downham	Human	Predator	208	1	1		Adult	Healthy	No	2	No	70	7	No	H	Feeding	Not Alert	58	No	N							Yes	V	3		N			4	No	H
213	21.05.2023	Daneway	Human	Predator	209	1	1		Adult	Healthy	No	1	No	55	24			Escaping		55					1				Yes	F	15		N			9	No	H
214	21.05.2023	Daneway	Human	Predator	210	1	1		Juvenile	Healthy	No	1		43	1	No	N	Alert	Alert	25					1
215	21.05.2023	Daneway	Human	Predator	211	1	1		Adult	Healthy	No	1	No	32				Escaping		32					1				Yes	F	11		Y
216	21.05.2023	Daneway	Human	Predator	212	1	1		Juvenile	Healthy	No	1		23	1	No	N	Alert	Alert	21					1						1		Y
217	21.05.2023	Daneway	Human	Predator	213	1	1		Adult	Healthy	No	1	No	27	1	No	N	Alert	Alert	27	No	N			1				No	N	1		Y
218	21.05.2023	Daneway	Human	Predator	214	1	1		Adult	Healthy	No	2	No	17	14			Escaping		17									Yes	V	14		Y
219	21.05.2023	Daneway	Human	Predator	214	1	1		Adult	Healthy	No	2	No	18				Escaping		18									Yes	V	11
220	21.05.2023	Daneway	Human	Predator	215	1	1		Adult	Healthy	No	1	No	44	2	No	N	Alert	Alert	40	No	N			1				No	N	2		N			0	No	N
221	21.05.2023	Daneway	Human	Predator	216	1	1		Adult	Healthy	No	1	No	25	11	No	N	Feeding	Not Alert	14	No	N			1				Yes	V	11		N			1	No	N
222	21.05.2023	Daneway	Human	Predator	217	1	1		Juvenile	Healthy	No	1		26	5	No	N	Feeding	Not Alert	17	No	N			1				No	H	3		N			2	No	N
223	21.05.2023	Manor	Human	Predator	218	1	1		Juvenile	Healthy	No	1		38	2			Escaping		38					1				No	H	2		Y
224	21.05.2023	Manor	Human	Predator	219	1	1		Baby	Healthy	No	2		28	2	No	N	Feeding	Not Alert	20	No	N							No	H	2		Y
225	21.05.2023	Manor	Human	Predator	219	1	1		Baby	Healthy	No	2		28	2	No	N	Feeding	Not Alert	20	No	H							No	H	2		Y
226	21.05.2023	Manor	Human	Predator	220	1	1		Adult	Healthy	No	1	No	132	19	No	N	Feeding	Not Alert	99	No	N			1				Yes	V	19		Y
227	21.05.2023	Manor	Human	Predator	221	1	1		Adult	Healthy	No	2	No	145	13	No	N	Alert	Alert	52	No	N							Yes	F	13		Y
228	21.05.2023	Manor	Human	Predator	221	1	1		Adult	Healthy	No	2	No	146	13	No	N	Alert	Alert	50	No	N							Yes	V	12		N			1	No	N
229	21.05.2023	Manor	Human	Predator	222	1	1		Juvenile	Healthy	No	2		53	4	No	H	Feeding	Not Alert	33	No	H							Yes	V	4		Y
230	21.05.2023	Manor	Human	Predator	222	1	1		Juvenile	Healthy	No	2		53	5	No	N	Feeding	Not Alert	34	No	N							Yes	V	5		N			0	No	N
231	21.05.2023	Manor	Human	Predator	223	1	1		Adult	Healthy	No	1	No	35	7			Escaping		35					1				Yes	V	7		Y
232	21.05.2023	Manor	Human	Predator	224	1	1		Juvenile	Healthy	No	2		34	3	No	N	Feeding	Not Alert	19	No	N							Yes	V	3		Y
233	21.05.2023	Manor	Human	Predator	224	1	1		Baby	Healthy	No	2		35	3	No	N	Feeding	Not Alert	22	No	N							Yes	V	3		Y
234	21.05.2023	Manor	Human	Predator	225	1	1		Baby	Healthy	No	1		21	2	No	N	Feeding	Not Alert	14	No	N			1				Yes	V	2		Y
235	21.05.2023	Manor	Human	Predator	226	1	1		Juvenile	Healthy	No	1		25	2	No	N	Feeding	Not Alert	19	No	N			1				Yes	V	2		Y
236	21.05.2023	Manor	Human	Predator	227	1	1		Juvenile	Healthy	No	1		17	3	No	N	Feeding	Not Alert	13	No	N			1				Yes	V	3		Y
237	22.05.2023	Owley	Human	Predator	228	1	2		Adult	Healthy	No	1	No	35		No	N	Feeding	Not Alert	33	No	N			1		3	3.66667	Yes	V	11		N				No	N
238	22.05.2023	Owley	Human	Predator	229	1	2		Adult	Healthy	No	1	No	29	2	No	N	Alert	Alert	18	No	N			1		1	2	Yes	V	2		Y
239	22.05.2023	Owley	Human	Predator	230	2	2		Adult	Healthy	No	1	No	31		No	N	Alert	Alert	25	No	N			1		1.5	2	Yes	V	3		N				No	N
240	22.05.2023	Owley	Human	Predator	231	3	2		Adult	Healthy	No	1	No	26		No	N	Alert	Alert	19	No	N			1		1	2	Yes	V	2
241	22.05.2023	Owley	Human	Predator	232	1	2		Adult	Healthy	No	1	No	10	4	No	N	Escaping		10	No	N			1		1	4	Yes	V	4		Y
242	22.05.2023	Owley	Human	Predator	233	1	2		Adult	Healthy	No	1	No	14				Escaping		14					1		3	6.66667	Yes	F	20		Y
243	22.05.2023	Owley	Human	Predator	234	1	2		Adult	Healthy	No	1	No	23	9			Escaping		23					1		1.5	6	Yes	F	9		Y
244	22.05.2023	Owley	Human	Predator	235	1	2		Adult	Healthy	No	3	No	35	5	No	N	Alert	Alert	19	No	N					1	5	Yes	V	5		Y
245	22.05.2023	Owley	Human	Predator	235	1	2		Adult	Healthy	No	3	No	33	5	No	N	Alert	Alert	17	No	N					1	5	Yes	V	5		Y
246	22.05.2023	Owley	Human	Predator	235	1	2		Baby	Healthy	No	3		34	5	No	N	Alert	Alert	13	No	N					2	2.5	Yes	V	5		Y
247	22.05.2023	Owley	Human	Predator	236	1	2		Juvenile	Healthy	No	1		31	4	No	N	Alert	Alert	25	No	N			1		1	2	Yes	V	2		N			2	No	N
248	22.05.2023	Owley	Human	Predator	237	1	2		Juvenile	Healthy	No	1		17	6			Alert	Alert	14	No	N			1		2	3	Yes	V	6		Y
249	22.05.2023	Owley	Human	Predator	238	1	2		Adult	Healthy	No	1	No	53	10	No	H	Escaping		53					1		1	6	Yes	V	6		N			4	No	H
250	22.05.2023	Owley	Human	Predator	239	2	2		Adult	Healthy	No	1	No	56	4	No	N	Alert	Alert	5	No	H			1		3	1.33333	Yes	V	4		Y
251	22.05.2023	Owley	Human	Predator	240	1	2		Adult	Healthy	No	1	No	43	8			Feeding	Not Alert	34	No	N			1		2	3.5	Yes	V	7		N			1	No	N
252	22.05.2023	Owley	Human	Predator	241	1	2		Adult	Healthy	No	1	No	15	8			Escaping		15					1		2	4	Yes	V	8		Y
253	22.05.2023	Owley	Human	Predator	242	1	2		Adult	Healthy	No	1	No	9	11			Escaping		9					1		2	5.5	Yes	V	11		Y
254	22.05.2023	Owley	Human	Predator	243	1	2		Adult	Healthy	No	2	No	131	20	No	N	Alert	Alert	115	No	N					3	5.66667	Yes	V	17		N			2	No	N
255	22.05.2023	Owley	Human	Predator	243	1	2		Adult	Healthy	No	2	No	132	23	No	N	Alert	Alert	116	No	N					3	6.33333	Yes	V	19		N			4	No	N
256	22.05.2023	Owley	Human	Predator	244	1	2		Adult	Healthy	No	1	No	94	5	No	N	Alert	Alert	80	No	N			1		1	3	Yes	V	3		N			2	No	N
257	22.05.2023	Owley	Human	Predator	245	2	2		Adult	Healthy	No	1	No	80	1	No	N	Alert	Alert	70	No	N			1		1	1	Yes	V	1		Y
258	22.05.2023	Owley	Human	Predator	246	1	2		Adult	Healthy	No	1	No	135	19	No	N	Alert	Alert	94	No	N			1		5	3.8	Yes	F	19		Y
259	22.05.2023	Owley	Human	Predator	247	1	4		Adult	Healthy	No	1	No	41				Escaping		41					1		7	4.71429	Yes	F	33
260	22.05.2023	Owley	Human	Predator	248	1	2		Adult	Healthy	No	1	No	35	7	No	N	Alert	Alert	33	No	N			1		3	2.33333	Yes	V	7		Y
261	22.05.2023	Owley	Human	Predator	249	1	2		Adult	Healthy	No	1	No	24	8			Escaping		22					1		3	2.66667	Yes	V	8		Y
262	22.05.2023	Owley	Human	Predator	250	1	2		Adult	Healthy	No	1	No	16	5	No	N	Alert	Alert	13	No	N			1		2	2.5	Yes	V	5		Y
263	22.05.2023	Owley	Human	Predator	251	1	2		Juvenile	Healthy	No	2		57	15	No	H	Feeding	Not Alert	41	No	H					4	2.25	Yes	V	9		N			6	No	N
264	22.05.2023	Owley	Human	Predator	251	1	2		Adult	Healthy	No	2	No	57	13	No	N	Feeding	Not Alert	41	No	N					4.5	2.44444	Yes	V	11		N			2	Yes	V
265	22.05.2023	Owley	Human	Predator	252	2	2		Juvenile	Healthy	No	2		39	6	No	N	Feeding	Not Alert	27	No	N					3	2	Yes	V	6		Y
266	22.05.2023	Owley	Human	Predator	253	1	2		Adult	Healthy	No	2	No	34		No	N	Feeding	Not Alert	32	No	N					3	2.33333	Yes	V	7		N				No	N
267	22.05.2023	Owley	Human	Predator	253	1	2		Adult	Healthy	No	2	No	34		No	N	Feeding	Not Alert	31	No	N					3	2.33333	Yes	V	7		N				No	N
268	22.05.2023	Owley	Human	Predator	254	1	2		Juvenile	Healthy	No	1		31		No	N	Alert	Alert	27	No	N			1		1	3	Yes	V	3
269	22.05.2023	Owley	Human	Predator	255	1	2		Adult	Healthy	No	1	No	34	18	No	N	Alert	Alert	19	No	N			1		5	2.6	Yes	F	13		N			5	No	N
270	22.05.2023	Owley	Human	Predator	256	1	2		Adult	Healthy	No	1	No	25				Escaping		25	No	N			1		2	2.5	Yes	F	5		N				No	N
271	22.05.2023	Owley	Human	Predator	257	1	2		Juvenile	Healthy	No	1		13	5	No	N	Alert	Alert	11	No	N			1		2	2.5	Yes	V	5		Y
272	22.05.2023	Owley	Human	Predator	258	1	2		Juvenile	Healthy	No	1		16		No	N	Alert	Alert	14	No	N			1		1	4	Yes	V	4
273	22.05.2023	Owley	Human	Predator	259	1	2		Adult	Healthy	No	1	No	17	11	No	N	Feeding	Not Alert	7	No	N			1		2	5	Yes	F	10		N			8	No	N
274	13.05.2023	Daneway	Human	Predator	260	1	1		Adult	Healthy	No	4	No	27		No	N	Feeding	Not Alert	25	No	N							Yes	V			Y
275	15.05.2023	Downham	Human	Predator	261	1	1		Juvenile	Healthy	No	2		43	2	Yes	V	Alert	Alert	31	Yes	V							Yes	V	2		Y
276	15.05.2023	Downham	Human	Predator	262	1	1		Juvenile	Healthy	No	2		72	5	No	N	Feeding	Not Alert	47	No	N							Yes	V	5		Y
277	15.05.2023	Downham	Human	Predator	263	1	1		Adult	Healthy	No	7	No	64	25	No	N	Feeding	Not Alert	54	No	N							Yes	V	25		Y
278	10.05.2023	Owley	Human	Predator	264	1	2		Adult	Healthy	No	3	No	32	2	No	N	Alert	Alert	22	No	N							Yes	V	2		Y
279	10.05.2023	Owley	Human	Predator	265	2	2		Juvenile	Healthy	No	2		26	2	No	N	Alert	Alert	8	No	N							Yes	F	2		Y
280	13.05.2023	Manor	Human	Predator	266	1	1		Adult	Healthy	No	2	No	79	4	No	N	Feeding	Not Alert	50	No	N							Yes	V	1		N			3	No	N
281	13.05.2023	Manor	Human	Predator	267	1	1		Adult	Healthy	No	4	No	40	1	No	N	Feeding	Not Alert	30	No	N							Yes	V	1		Y
282	11.05.2023	Owley	Human	Predator	268	1	2		Adult	Healthy	No	3	No	43	6			Alert	Alert	15									Yes	V	5		N			1	No	N
283	11.05.2023	Owley	Human	Predator	269	1	2		Adult	Healthy	No	3	No	47				Alert	Alert	33									Yes	V			Y
284	10.05.2023	Owley	Human	Predator	270	1	2		Adult	Healthy	No	6	No	41		No	N	Playing	Not Alert	36									Yes	V			Y
285	01.05.2023	Downham	Human	Predator	271	1	1		Adult	Healthy	No	3	No	114	14	No	N	Feeding	Not Alert	107									Yes	V	3		N			13	No	N
286	01.05.2023	Downham	Human	Predator	272	1	1		Adult	Healthy	No	4	No	89	1	No	N	Feeding	Not Alert	60									Yes	F	1		N			1	Yes	V
287	01.05.2023	Downham	Human	Predator	273	1	1		Adult	Healthy	No	5	No	41	3	Yes	V	Playing	Not Alert	28									Yes	V	3		N			1	Yes	V
288	01.05.2023	Downham	Human	Predator	274	1	1		Adult	Healthy	No	2	No	129	5	No	N	Feeding	Not Alert	47									Yes	V	5		Y
289	28.05.2023	Downham	Human	Predator	275	1	1		Adult	Healthy	No	1	No	27	6	No	N	Alert	Alert	25	No	N			1		1.43	4.1958	No	H	6		Y
290	28.05.2023	Downham	Human	Predator	276	1	1		Juvenile	Healthy	No	1		35	27	No	N	Alert	Alert	27	No	N			1		2.66	4.13534	Yes	F	11		N			16	No	H
291	28.05.2023	Downham	Human	Predator	277	1	1		Juvenile	Healthy	No	3		38	16	No	N	Alert	Alert	36	No	N					4.7	3.19149	Yes	V	15		N			1	No	N
292	28.05.2023	Downham	Human	Predator	278	1	1		Adult	Healthy	No	1	No	39	9			Escaping		39					1		2.3	3.91304	Yes	V	9		Y
293	28.05.2023	Downham	Human	Predator	279	1	1		Juvenile	Healthy	No	1		13	5			Escaping							1		0.82	6.09756	Yes	V	5		Y
294	28.05.2023	Downham	Human	Predator	280	1	1		Adult	Healthy	No	1	No	22	8	No	H	Feeding	Not Alert	17	No	H			1		1.41	5.67376	Yes	V	8		Y
295	28.05.2023	Downham	Human	Predator	281	1	1		Juvenile	Healthy	No	1		19	6			Escaping		19					1		1.15	5.21739	Yes	V	6		Y
296	28.05.2023	Downham	Human	Predator	282	1	1		Adult	Healthy	No	1	No	47	5	No	H	Feeding	Not Alert	43	No	H			1		1.94	2.57732	Yes	V	5		N			0	No	H
297	28.05.2023	Downham	Human	Predator	283	1	1		Adult	Healthy	No	2	No	12	4			Escaping		12							1.44	2.77778	Yes	V	4		N			0	No	N
298	28.05.2023	Downham	Human	Predator	284	1	1		Adult	Healthy	No	1	No	31	1	No	N	Feeding	Not Alert	21	No	N			1		0.93	1.07527	Yes	V	1		Y
299	28.05.2023	Downham	Human	Predator	285	1	1		Juvenile	Healthy	No	1		57	2	No	N	Feeding	Not Alert	31	No	N			1		1.25	1.6	Yes	V	2		Y
300	28.05.2023	Downham	Human	Predator	286	1	1		Juvenile	Healthy	No	1		53	1	No	N	Feeding	Not Alert	36	No	N			1		1.13	0.884956	No	H	1		Y
301	28.05.2023	Downham	Human	Predator	287	2	1		Juvenile	Healthy	No	1		36	1	No	N	Feeding	Not Alert	21	No	N			1		1.28	0.78125	Yes	V	1		Y
302	28.05.2023	Downham	Human	Predator	288	1	1		Juvenile	Healthy	No	1		37	3	No	N	Feeding	Not Alert	27	No	N			1		0.75	4	Yes	F	3		Y
303	28.05.2023	Downham	Human	Predator	289	1	1		Juvenile	Healthy	No	2		34	6			Escaping		34							1.68	3.57143	Yes	V	6		Y
304	28.05.2023	Downham	Human	Predator	290	1	1		Juvenile	Healthy	No	1		18	7			Alert	Alert	18	No	N			1		1.78	2.80899	Yes	V	5		N			2	No	N
305	28.05.2023	Downham	Human	Predator	291	1	1		Juvenile	Healthy	No	1		33	3	No	N	Alert	Alert	24	No	N			1		1.97	1.52284	Yes	V	3		Y
306	28.05.2023	Cam Down	Human	Predator	292	1	2		Adult	Healthy	No	2	No	32	1	No	N	Alert	Alert	23	No	N					0.75	1.33333	Yes	V	1		Y
307	28.05.2023	Cam Down	Human	Predator	293	1	2		Adult	Healthy	No	1	No	21	9	No	N	Escaping		21	No	N			1		1.19	7.56303	Yes	V	9		Y
308	28.05.2023	Cam Down	Human	Predator	294	1	2		Adult	Healthy	No	4	No	53	6			Escaping		53							1.9	3.15789	Yes	V	6		Y
309	28.05.2023	Cam Down	Human	Predator	294	1	2		Adult	Healthy	No	6	No	53	5	No	N	Alert	Alert	51	No	N					1.19	4.20168	Yes	V	5		Y
310	28.05.2023	Cam Down	Human	Predator	295	1	2		Adult	Healthy	No	1	No	41	17	No	N	Alert	Alert	34	No	N			1		3.13	5.43131	Yes	V	17		Y
311	28.05.2023	Cam Down	Human	Predator	296	1	2		Adult	Healthy	No	4	No	61	8	No	N	Feeding	Not Alert	41	No	N					1.25	4	Yes	V	5		N			3	No	H
312	28.05.2023	Cam Down	Human	Predator	296	1	2		Juvenile	Healthy	No	3		61	8	No	N	Alert	Alert	25	No	N					1.34	5.97015	Yes	V	8		Y
313	28.05.2023	Cam Down	Human	Predator	297	1	2		Adult	Healthy	No	3	No	18	1	No	N	Alert	Alert	18	No	N					0.51	1.96078	No	H	1		Y
314	28.05.2023	Cam Down	Human	Predator	297	1	2		Adult	Healthy	No	3	No	18	1	No	N	Alert	Alert	18	No	N					0.34	2.94118	No	H	1		Y
315	28.05.2023	Cam Down	Human	Predator	298	1	2		Adult	Healthy	No	1	No	35	1	No	N	Alert	Alert	35	No	N			1		1.41	3.5461	Yes	V	5		Y
316	28.05.2023	Cam Down	Human	Predator	299	1	2		Adult	Healthy	No	1	No	39	6	No	N	Feeding	Not Alert	16	No	N			1		1.97	3.04569	Yes	F	6		Y
317	30.05.2023	Owley	Human	Predator	300	1	1		Adult	Healthy	No	1	No	35		No	N	Feeding	Not Alert	34	No	N			1		6.25	2.4	Yes	V	15		N				No	N
318	30.05.2023	Owley	Human	Predator	301	1	1		Adult	Healthy	No	1	No	9				Escaping		9					1		3.16	8.5443	Yes	F	27
319	30.05.2023	Owley	Human	Predator	302	1	1		Adult	Healthy	No	1	No	15	3	No	N	Alert	Alert	15	No	N			1		0.85	3.52941	No	N	3		Y
320	30.05.2023	Owley	Human	Predator	303	1	1		Adult	Healthy	No	1	No	26	16			Escaping		26					1		1.81	8.83978	Yes	F	16		Y
321	30.05.2023	Owley	Human	Predator	304	1	1		Adult	Healthy	No	2	No	27	11	No	N	Alert	Alert	6	No	N					1.5	7.33333	Yes	F	11		Y
322	30.05.2023	Owley	Human	Predator	304	1	1		Adult	Healthy	No	2	No	27	9	No	N	Alert	Alert	21	No	N					1.47	6.12245	Yes	V	9		Y
323	30.05.2023	Owley	Human	Predator	305	1	1		Adult	Healthy	No	1	No	21	9	No	N	Feeding	Not Alert	15	No	N			1		1.78	3.37079	Yes	F	6		N			3	No	N
324	30.05.2023	Owley	Human	Predator	306	1	1		Adult	Healthy	No	2	No	35	7	No	N	Alert	Alert	17	No	N					1.37	2.91971	No	H	4		N			3	No	N
325	30.05.2023	Owley	Human	Predator	306	1	1		Adult	Healthy	No	2	No	35	3	No	N	Alert	Alert	18	No	N					1.13	2.65487	No	H	3		Y
326	30.05.2023	Owley	Human	Predator	307	1	1		Adult	Healthy	No	2	No	39	3			Escaping		35							1.19	1.68067	No	H	2		N			1	No	H
327	30.05.2023	Owley	Human	Predator	308	1	1		Juvenile	Healthy	No	2		35	7	No	N	Alert	Alert	21	No	N					2.32	3.01724	Yes	V	7		N			0	No	H
328	30.05.2023	Owley	Human	Predator	309	1	1		Adult	Healthy	No	1	No	30	12	No	N	Alert	Alert	21	No	N			1		2.28	4.82456	Yes	F	11		N			1	No	N
329	30.05.2023	Owley	Human	Predator	310	1	1		Adult	Healthy	No	4	No	25	7	No	N	Alert	Alert	24	No	N					1.94	3.60825	Yes	F	7		Y
330	30.05.2023	Owley	Human	Predator	310	1	1		Adult	Healthy	No	4	No	24	6	No	N	Alert	Alert	23	No	N					1.23	4.87805	Yes	F	6		Y
331	30.05.2023	Owley	Human	Predator	311	1	1		Adult	Healthy	No	1	No	21	51	No	N	Alert	Alert	20	No	N			1		7.71	6.61479	Yes	F	51		Y
332	30.05.2023	Owley	Human	Predator	312	1	1		Juvenile	Healthy	No	1		49	3	No	N	Alert	Alert	37	No	N			1		1.87	1.60428	Yes	F	3		Y
333	30.05.2023	Owley	Human	Predator	313	1	1		Adult	Healthy	No	2	No	121	14	No	N	Alert	Alert	56	No	N					1.93	2.59067	Yes	V	5		N			9	No	N
334	30.05.2023	Owley	Human	Predator	314	1	1		Adult	Healthy	No	1	No	51	4	No	N	Alert	Alert	39	No	N			1		1.18	3.38983	No	H	4		Y
335	30.05.2023	Owley	Human	Predator	315	1	4		Adult	Healthy	No	1	No	27	16	No	N	Alert	Alert	19	No	N			1		2.59	6.17761	No	N	16		Y
336	30.05.2023	Owley	Human	Predator	316	1	1		Adult	Healthy	No	2	No	25	13	No	N	Feeding	Not Alert	19	No	N					3.75	3.46667	Yes	F	13		Y
337	30.05.2023	Owley	Human	Predator	316	1	2		Adult	Healthy	No	2	No	25	13	No	N	Feeding	Not Alert	19	No	N					3.93	2.79898	Yes	F	11		N			2	No	N
338	30.05.2023	Owley	Human	Predator	317	1	2		Juvenile	Healthy	No	1		25	5	No	N	Alert	Alert	14	No	N			1		2.19	2.28311	Yes	V	5		Y
339	30.05.2023	Owley	Human	Predator	318	1	1		Adult	Healthy	No	1	No	31		No	N	Alert	Alert	29	No	N			1		1.66	4.81928	No	H	8		N				No	N
340	30.05.2023	Owley	Human	Predator	319	1	5	0	Adult	Healthy	No	1	No	25		No	N	Hiding	Not Alert	12	No	N			1		10.55	4.64455	Yes	F	49		N				No	H
341	30.05.2023	Owley	Human	Predator	320	2	1		Adult	Healthy	No	1	No	40		No	N	Alert	Alert	19	No	N			1		4.56	3.28947	Yes	V	15		N				No	H
342	30.05.2023	Owley	Human	Predator	321	1	1		Adult	Healthy	No	1	No	15		No	H	Alert	Alert	14	No	H			1		2.25	6.22222	Yes	F	14
343	30.05.2023	Owley	Human	Predator	322	1	4		Adult	Healthy	No	1	No	24		No	N	Alert	Alert	22	No	N			1		3.09	2.26537	No	N	7		N				No	N
344	30.05.2023	Owley	Human	Predator	323	1	2		Adult	Healthy	No	1	No	20				Escaping		20					1		1.72	2.90698	No	H	5		N
345	30.05.2023	Owley	Human	Predator	324	1	2		Juvenile	Healthy	No	2		34		No	N	Alert	Alert	26	No	N					1.69	3.5503	Yes	V	6		N
346	30.05.2023	Owley	Human	Predator	324	1	2		Adult	Healthy	No	2	No	34		No	N	Alert	Alert	14	No	N					2.9	3.7931	Yes	V	11		N
347	30.05.2023	Owley	Human	Predator	325	1	5	0	Adult	Healthy	No	1	No	11	19	No	N	Hiding	Not Alert	6	No	N			1		2.87	3.13589	Yes	F	9		Y
348	02.06.2023	Downham	Human	Predator	326	1	1		Adult	Healthy	No	1	No	16	11			Escaping		16					1		1.35	8.14815	Yes	V	11		Y
349	02.06.2023	Downham	Human	Predator	327	1	1		Adult	Healthy	No	1	No	23	9	No	N	Alert	Alert	23	No	N			1		1.85	4.86486	Yes	V	9		Y
350	02.06.2023	Downham	Human	Predator	328	1	1		Juvenile	Healthy	No	1		32	29	No	N	Alert	Alert	31	No	N			1		1.75	8.57143	Yes	V	15		N			13	No	N
351	02.06.2023	Downham	Human	Predator	329	1	1		Juvenile	Healthy	No	1		43	2	No	N	Alert	Alert	43	No	N			1		1.09	1.83486	Yes	V	2		Y
352	02.06.2023	Downham	Human	Predator	330	1	1		Juvenile	Healthy	No	1		42	2	No	N	Alert	Alert	40	No	N			1		1.22	1.63934	No	H	2		Y
353	02.06.2023	Downham	Human	Predator	331	1	1		Juvenile	Healthy	No	1		30	13	No	N	Alert	Alert	28	No	N			1		1.91	2.6178	Yes	F	5		N			5	No	N
354	02.06.2023	Downham	Human	Predator	332	1	1		Adult	Healthy	No	1	No	16	4			Escaping		16					1		0.79	5.06329	Yes	V	4		Y
355	02.06.2023	Downham	Human	Predator	333	1	1		Juvenile	Healthy	No	1		23	5			Escaping		23					1		1.15	4.34783	Yes	V	5		Y
356	02.06.2023	Downham	Human	Predator	334	1	1		Adult	Healthy	No	2	No	19	3	No	N	Alert	Alert	14	No	N					1.87	1.60428	Yes	V	3		Y
357	02.06.2023	Downham	Human	Predator	334	1	1		Baby	Healthy	No	2		19	2	No	N	Alert	Alert	12	No	N					0.49	4.08163	Yes	V	2		Y
358	02.06.2023	Downham	Human	Predator	335	1	1		Adult	Healthy	No	2	No	42	10	No	N	Alert	Alert	21	No	N					1.66	6.0241	Yes	F	10		Y
359	02.06.2023	Downham	Human	Predator	336	1	1		Baby	Healthy	No	2		48	2	No	N	Alert	Alert	11	No	N					1.09	1.83486	Yes	V	2		Y
360	02.06.2023	Downham	Human	Predator	337	1	1		Juvenile	Healthy	No	1		14	5			Escaping		13					1		1.62	3.08642	Yes	V	5		Y
361	02.06.2023	Downham	Human	Predator	338	1	1		Adult	Healthy	No	1	No	38	6	No	N	Alert	Alert	30	No	N			1		1.92	3.125	Yes	F	6		Y
362	02.06.2023	Downham	Human	Predator	339	1	1		Juvenile	Healthy	No	1		32	3	No	N	Feeding	Not Alert	21	No	N			1		0.94	2.12766	Yes	V	2		N			1	No	H
363	02.06.2023	Downham	Human	Predator	340	1	1		Juvenile	Healthy	No	1		14	1			Escaping		14					1		0.66	1.51515	No	H	1		Y
364	02.06.2023	Downham	Human	Predator	341	1	1		Adult	Healthy	No	2	No	67	5	No	N	Alert	Alert	64	No	N					1.34	3.73134	Yes	V	5		Y
365	02.06.2023	Downham	Human	Predator	342	1	1		Juvenile	Healthy	No	2		22	2	No	N	Alert	Alert	20	No	N					1.03	1.94175	Yes	V	2		Y
366	02.06.2023	Downham	Human	Predator	343	1	1		Adult	Healthy	No	2	No	29	8	No	N	Alert	Alert	27	No	N					1.25	6.4	Yes	V	8		Y
367	02.06.2023	Downham	Human	Predator	344	1	1		Adult	Healthy	No	1	No	49	7	No	N	Alert	Alert	49	No	N			1		1.27	5.51181	Yes	V	7		Y
368	02.06.2023	Downham	Human	Predator	345	1	1		Adult	Healthy	No	1	No	47	10	No	N	Alert	Alert	47	No	N			1		0.97	10.3093	Yes	V	10		Y
369	02.06.2023	Downham	Human	Predator	346	1	1		Adult	Healthy	No	2	No	47	2	No	N	Feeding	Not Alert	22	No	N					0.87	2.29885	Yes	V	2		Y
370	02.06.2023	Downham	Human	Predator	347	1	1		Adult	Healthy	No	1	No	23	8	No	N	Alert	Alert	15	No	N			1		1.44	5.55556	Yes	V	8		Y
371	02.06.2023	Downham	Human	Predator	348	1	1		Adult	Healthy	No	2	No	80	10	No	N	Alert	Alert	70	No	N					1.09	9.17431	Yes	V	10		Y
372	02.06.2023	Downham	Human	Predator	348	1	1		Adult	Healthy	No	2	No	81		No	N	Alert	Alert	67	No	N					7.09	8.03949	Yes	F	57		N				No	N
373	05.06.2023	Owley	Human	Predator	349	1	4		Adult	Healthy	No	1	No	22				Resting	Not Alert	21	No	N			1		3.68	4.07609	No	H	15		N				No	N
374	05.06.2024	Owley	Human	Predator	350	1	4		Juvenile	Healthy	No	1		32		No	N	Feeding	Not Alert	27	No	N			1		1.12	5.35714	Yes	V	6		N				No	N
375	05.06.2025	Owley	Human	Predator	351	1	4		Adult	Healthy	No	1	No	8	3	No	N	Feeding	Not Alert	8	No	N			1		0.63	4.7619	Yes	F	3		Y
376	05.06.2026	Owley	Human	Predator	352	1	4		Adult	Healthy	No	1	No	15	3	No	N	Alert	Alert	10	No	N			1		0.56	2.67857	No	N	1.5		N			1.5	No	N
377	05.06.2027	Owley	Human	Predator	353	1	5	0	Adult	Healthy	No	1	No	5	25	No	N	Hiding	Not Alert	5	No	N			1		2	12.5	Yes	F	25		Y
378	05.06.2028	Owley	Human	Predator	354	1	5		Adult	Healthy	No	1	No	14		No	N	Alert	Alert	8	No	N			1		0.87	4.5977	No	N	4		N
379	05.06.2029	Owley	Human	Predator	355	1	4		Adult	Healthy	No	1	No	42	9	No	N	Feeding	Not Alert	21	No	N			1		1.19	4.20168	Yes	V	5		N			7	No	N
380	05.06.2030	Owley	Human	Predator	356	2	4		Adult	Healthy	No	1	No	21	7	No	N	Alert	Alert	19	No	N			1		2.35	3.82979	Yes	V	9		N			3	No	N
381	05.06.2031	Owley	Human	Predator	357	1	4		Adult	Healthy	No	2	No	11				Escaping		11							4.44	3.82883	Yes	V	17		N				No	N
382	05.06.2032	Owley	Human	Predator	357	1	5	0	Adult	Healthy	No	2	No	11		No	N	Hiding	Not Alert	9	No	N					6.06	6.27063	Yes	F	38		N				No	N
383	05.06.2033	Owley	Human	Predator	358	2	4		Adult	Healthy	No	1	No	17	1	No	N	Alert	Alert	16	No	N			1		0.56	1.78571	No	N	1		Y
384	05.06.2034	Owley	Human	Predator	359	1	4		Adult	Healthy	No	1	No	7	25			Escaping		7					1		7.25	4.27586	Yes	F	31		N			1	No	N
385	05.06.2035	Owley	Human	Predator	360	1	1		Adult	Healthy	No	2	No	31	41	No	N	Escaping		31	No	N					13.25	3.84906	Yes	F	51		Y
386	05.06.2036	Owley	Human	Predator	361	1	1		Adult	Healthy	No	2	No	38	35			Escaping		36							6.81	5.1395	Yes	F	35		N			1	No	N
387	05.06.2037	Owley	Human	Predator	361	1	1		Adult	Healthy	No	2	No	38	35			Escaping		36							6.7	5.22388	Yes	F	35		Y
388	05.06.2038	Owley	Human	Predator	362	1	1		Adult	Healthy	No	4	No	41		No	N	Feeding	Not Alert	14	No	N					4.35	2.98851	Yes	V	13
389	05.06.2039	Owley	Human	Predator	362	1	1		Juvenile	Healthy	No	4		42		No	N	Alert	Alert	15	No	N					2.07	5.31401	Yes	V	11
390	05.06.2040	Owley	Human	Predator	362	1	1		Adult	Healthy	No	4	No	41		No	N	Alert	Alert	14	No	N					1.63	5.52147	Yes	V	9
391	05.06.2041	Owley	Human	Predator	363	1	4		Juvenile	Healthy	No	1		24	2	No	N	Feeding	Not Alert	21	No	N			1		0.84	2.38095	Yes	V	2		Y
392	05.06.2042	Owley	Human	Predator	364	1	4		Adult	Healthy	No	1	No	14	6	No	N	Alert	Alert	12	No	N			1		2.65	2.26415	Yes	V	6		Y
393	05.06.2043	Owley	Human	Predator	365	1	4		Adult	Healthy	No	1	No	30	3			Alert	Alert	28					1		1.69	1.77515	No	H	3		N			1	No	N
394	07.06.2023	Downham	Human	Predator	366	1	2		Adult	Healthy	No	1	No	31	3	No	N	Alert	Alert	28	No	N			1		1.05	2.85714	Yes	V	3		Y
395	07.06.2023	Downham	Human	Predator	367	1	3		Baby	Healthy	No	1		19	1	No	N	Alert	Alert	13	No	N			1		1.06	0.943396	Yes	V	1		N			0	No	N
396	07.06.2023	Downham	Human	Predator	368	1	1		Adult	Healthy	No	3	Yes	15	8			Escaping		15			Yes				2.06	3.8835	Yes	V	8		Y
397	07.06.2023	Downham	Human	Predator	368	1	1		Juvenile	Healthy	No	3		15	8			Escaping		15			Yes				1.96	4.08163	Yes	V	8		Y
398	07.06.2023	Downham	Human	Predator	369	1	1		Adult	Healthy	No	3	Yes	17	8			Escaping		17			Yes				2.06	3.8835	Yes	V	8		Y
399	07.06.2023	Downham	Human	Predator	370	1	1		Adult	Healthy	No	2	No	21	7	No	N	Alert	Alert	16	No	N	Yes				1.71	4.09357	Yes	V	7		Y
400	07.06.2023	Downham	Human	Predator	370	1	1		Adult	Healthy	No	2	No	21	7	No	N	Alert	Alert	16	No	N	Yes				1.71	4.09357	Yes	V	7		Y
401	07.06.2023	Downham	Human	Predator	371	1	1		Adult	Healthy	No	1	No	16	6	No	N	Alert	Alert	14	No	N			1		2.01	2.98507	Yes	V	6		N			1	No	N
402	07.06.2023	Downham	Human	Predator	372	1	1		Adult	Healthy	No	1	No	10	2			Escaping		10					1		1.11	1.8018	Yes	V	2		Y
403	07.06.2023	Downham	Human	Predator	373	1	1		Adult	Healthy	No	1	No	16	7	No	N	Alert	Alert	16	No	N			1		1.34	5.22388	Yes	V	7		Y
404	07.06.2023	Downham	Human	Predator	374	1	1		Adult	Healthy	No	4	Yes	49	13	No	N	Resting	Not Alert	43	No	N	No				1.72	7.55814	Yes	V	13		Y
405	07.06.2023	Downham	Human	Predator	375	1	1		Adult	Healthy	No	4	Yes	47	14	No	N	Feeding	Not Alert	41	No	N	Yes				1.19	11.7647	Yes	V	14		Y
406	07.06.2023	Downham	Human	Predator	375	1	1		Juvenile	Healthy	No	4		47	14	No	N	Feeding	Not Alert	41	No	N	Yes				1.19	11.7647	Yes	V	14		Y
407	07.06.2023	Downham	Human	Predator	376	1	1		Adult	Healthy	No	4	Yes	51	15	No	N	Feeding	Not Alert	39	No	N	No				2.02	7.42574	Yes	F	15		Y
408	07.06.2023	Downham	Human	Predator	377	1	1		Adult	Healthy	No	1	No	54	2	No	H	Feeding	Not Alert	53	No	H			1		0.97	2.06186	Yes	V	2		Y
409	07.06.2023	Downham	Human	Predator	378	1	1		Adult	Healthy	No	1	No	16	8			Escaping		16					1		1.54	5.19481	Yes	V	8		Y
410	07.06.2023	Downham	Human	Predator	379	1	1		Adult	Healthy	No	2	No	24	9	No	N	Alert	Alert	16	No	N	No				1.32	6.81818	Yes	V	9		Y
411	07.06.2023	Downham	Human	Predator	380	1	1		Adult	Healthy	No	2	No	16	9	No	N	Alert	Alert	14	No	N	No				3.29	2.73556	No	H	9		N			0	No	N
412	07.06.2023	Downham	Human	Predator	381	1	1		Adult	Healthy	No	3	Yes	26	7			Alert	Alert	22			Yes						Yes	V	7		Y
413	07.06.2023	Downham	Human	Predator	382	1	1		Juvenile	Healthy	No	1		34	2	No	N	Feeding	Not Alert	29	No	N			1		0.84	2.38095	No	H	2		Y
414	07.06.2023	Newbrook1	Human	Predator	383	1	1		Adult	Healthy	No	5	Yes	70		No	N	Feeding	Not Alert	68	No	N					2.1		Yes	V			N			5	No	N
415	07.06.2023	Newbrook1	Human	Predator	383	1	1		Adult	Healthy	No	2	No	72	21	No	N	Alert	Alert	70	No	N					2.22	9.45946	Yes	F	21		Y
416	07.06.2023	Newbrook1	Human	Predator	384	1	1		Adult	Healthy	No	1	No	86				Escaping		86	No	N			1		3.03	11.8812	Yes	F	36		N
417	07.06.2023	Newbrook1	Human	Predator	385	1	1		Adult	Healthy	No	2	No	60	10	No	N	Alert	Alert	36	No	N					1.2	5.83333	Yes	V	7		N			3	No	H
418	07.06.2023	Newbrook1	Human	Predator	386	1	1		Adult	Healthy	No	2	No	60	10	No	N	Alert	Alert	34	No	N					1.1	8.18182	Yes	V	9		N			1	No	N
419	07.06.2023	Newbrook1	Human	Predator	387	2	1		Adult	Healthy	No	1	No	38	10	No	N	Feeding	Not Alert	17	No	N			1		1.25	8	Yes	F	10		Y
420	07.06.2023	Newbrook1	Human	Predator	388	1	1		Adult	Healthy	No	1	No	30	20	No	N	Resting	Not Alert	14	Yes	V			1		3.7	3.78378	Yes	V	14		N			5	No	N
421	07.06.2023	Newbrook1	Human	Predator	389	1	1		Adult	Healthy	No	1	No	25	8	No	N	Hiding	Not Alert	19	No	N			1		1.28	4.6875	Yes	V	6		N			2	No	N
422	07.06.2023	Newbrook1	Human	Predator	390	1	1		Baby	Healthy	No	1		15		No	N	Grooming	Not Alert	3	No	N			1		0.85	8.23529	Yes	V	7		Y
423	07.06.2023	Newbrook1	Human	Predator	391	1	1		Adult	Healthy	No	1	No	44				Escaping		44					1		4.43	4.28894	Yes	F	19		N				Yes	V
424	07.06.2023	Newbrook1	Human	Predator	392	1	1		Adult	Healthy	No	1	No	52				Escaping		52					1		1.88	8.51064	Yes	F	16		N				No	H
425	07.06.2023	Newbrook1	Human	Predator	393	1	1		Adult	Healthy	No	1	No	23	36			Escaping		23					1		3.69	9.7561	Yes	F	36		Y
426	07.06.2023	Newbrook1	Human	Predator	394	1	1		Adult	Healthy	No	3	No	56		No	N	Alert	Alert	48	No	N	No				3.19	5.95611	Yes	F	19		N				No	H
427	07.06.2023	Newbrook1	Human	Predator	394	1	1		Adult	Healthy	No	2	No	48	23	No	N	Feeding	Not Alert	13	No	N	No				2.66	4.88722	Yes	F	13		N			10	Yes	F
428	07.06.2023	Newbrook1	Human	Predator	395	1	1		Adult	Healthy	No	1	No	17	17			Escaping		17					1		2.78	4.31655	Yes	F	12		N			5	No	H
429	07.06.2023	Newbrook1	Human	Predator	396	1	1		Adult	Healthy	No	3	No	66	14	No	N	Feeding	Not Alert	27	No	N	Yes				1.6	6.25	Yes	V	10		N			4	No	H
430	07.06.2023	Newbrook1	Human	Predator	397	1	1		Juvenile	Healthy	No	2		51	22	No	N	Feeding	Not Alert	27	No	N	No				3.6	4.72222	Yes	V	17		N			3	No	H
431	07.06.2023	Newbrook1	Human	Predator	398	1	1		Adult	Healthy	No	4	No	70		No	N	Alert	Alert	35	No	N	No				4.81	5.82121	Yes	F	28		Y
432	07.06.2023	Newbrook1	Human	Predator	399	1	1		Baby	Healthy	No	1		35	10	No	N	Alert	Alert	12	No	N			1		1.44	6.94444	No	H	10		Y
433	07.06.2023	Newbrook1	Human	Predator	400	1	3		Adult	Healthy	No	1	No	12	4	No	N	Alert	Alert	7	No	N			1		0.69	5.7971	No	H	4		Y
434	07.06.2023	Newbrook1	Human	Predator	401	1	1		Adult	Healthy	No	1	No	15	5	No	H	Alert	Alert	7	No	H			1		0.53	9.43396	Yes	V	5		Y
435	08.06.2023	Newbrook1	Human	Predator	402	1	1		Adult	Healthy	No	1	No	84	13			Escaping		84					1		1.81	6.07735	Yes	F	11		N			2	Yes	V
436	08.06.2023	Newbrook1	Human	Predator	403	1	1		Adult	Healthy	No	1	No	45	2	No	N	Alert	Alert	32	No	N			1		0.9	2.22222	Yes	V	2		Y
437	08.06.2023	Newbrook1	Human	Predator	404	1	1		Adult	Healthy	No	4	No	36		No	N	Alert	Alert	36	No	N	No				0.84	4.7619	Yes	V	4
438	08.06.2023	Newbrook1	Human	Predator	404	1	1		Adult	Healthy	No	1	No	36	23	Yes	V	Feeding	Not Alert	34	Yes	V			1		2.84	7.04225	Yes	V	20		N			5	No	N
439	08.06.2023	Newbrook1	Human	Predator	404	1	1		Adult	Healthy	No	1	No	36	15	No	H	Alert	Alert	30	No	H			1		1.96	5.10204	Yes	F	10		N			5	No	N
440	08.06.2023	Newbrook1	Human	Predator	405	1	1		Baby	Healthy	No	1		30	5	No	N	Feeding	Not Alert	10	No	N			1		1.41	2.83688	Yes	V	4		N			1	No	N
441	08.06.2023	Newbrook1	Human	Predator	406	1	1		Adult	Healthy	No	1	No	24	7	No	H	Alert	Alert	11	No	H			1		2.34	2.5641	Yes	V	6		N			1	No	N
442	08.06.2023	Newbrook1	Human	Predator	407	1	1		Juvenile	Healthy	No	2		34	21	No	N	Alert	Alert	29	No	N	No				3.47	5.18732	Yes	F	18		N			3	Yes	V
443	08.06.2023	Newbrook1	Human	Predator	408	1	3		Adult	Healthy	No	1	No	17	2			Escaping		17					1		1.15	1.73913	No	H	2		Y
444	08.06.2023	Newbrook1	Human	Predator	409	1	3		Adult	Healthy	No	1	No	15	1			Escaping		14					1		1	1	No	H	1		Y
445	08.06.2023	Newbrook1	Human	Predator	410	1	1		Juvenile	Healthy	No	1		46		No	N	Feeding	Not Alert	33	No	N			1		2.43	4.11523	Yes	V	10		N				No	H
446	08.06.2023	Newbrook1	Human	Predator	411	1	1		Adult	Healthy	No	2	Yes	36		No	N	Feeding	Not Alert	22	Yes	V					2.81	4.98221	Yes	F	14		N				Yes	V
447	08.06.2023	Newbrook1	Human	Predator	414	1	1		Juvenile	Healthy	No	2		36		No	N	Feeding	Not Alert	22	No	N	Yes				2.81	4.62633	Yes	V	13		N				No	N
448	08.06.2023	Newbrook1	Human	Predator	415	1	1		Adult	Healthy	No	1	No	29	15	No	N	Resting	Not Alert	15	No	H			1		3.79	3.95778	Yes	F	15		Y
449	08.06.2023	Newbrook1	Human	Predator	416	1	1		Adult	Healthy	No	2	No	57	11	No	N	Alert	Alert	48	No	N	Yes				2.37	4.64135	Yes	F	11		Y
450	08.06.2023	Newbrook1	Human	Predator	417	1	1		Adult	Healthy	No	1	No	43	11	No	N	Alert	Alert	36	No	N			1		2.75	2.90909	Yes	V	8		N			3	No	H
451	08.06.2023	Newbrook1	Human	Predator	418	1	1		Adult	Healthy	No	5	Yes	36	29	No	N	Feeding	Not Alert	15	No	N	No				4.87	5.54415	Yes	F	27		N			2	No	H
452	08.06.2023	Newbrook1	Human	Predator	419	1	1		Baby	Healthy	No	1		36	16	No	N	Alert	Alert	5	No	N			1		1.75	4	Yes	F	7		N			10	No	H
453	08.06.2023	Newbrook1	Human	Predator	420	1	1		Adult	Healthy	No	2	No	31	10	No	H	Feeding	Not Alert	23	No	H	No				1.81	5.52486	Yes	V	10		N			8	No	H
454	08.06.2023	Newbrook1	Human	Predator	421	1	3		Adult	Healthy	No	2	Yes	37	2	No	H	Alert	Alert	26	No	H					0.72	2.77778	Yes	V	2		Y
455	08.06.2023	Newbrook1	Human	Predator	421	1	3		Juvenile	Healthy	No	2		37	2	No	N	Feeding	Not Alert	26	No	N					0.72	2.77778	Yes	V	2		Y
456	08.06.2023	Newbrook1	Human	Predator	422	1	1		Juvenile	Healthy	No	1		36	8	No	N	Alert	Alert	8	No	N			1		0.94	6.38298	Yes	V	6		N			6	No	N
457	08.06.2023	Newbrook1	Human	Predator	423	1	1		Juvenile	Healthy	No	4		70	23	No	N	Feeding	Not Alert	46	No	N					2.41	2.90456	Yes	F	7		N				No	H
458	08.06.2023	Newbrook1	Human	Predator	423	1	1		Adult	Healthy	No	4	Yes	70	23	No	N	Feeding	Not Alert	46	No	N					2.65	3.01887	Yes	F	8		N				Yes	F
459	08.06.2023	Newbrook1	Human	Predator	423	1	1		Adult	Healthy	No	4	Yes	70	23	No	N	Feeding	Not Alert	46	No	N					2.69	3.34572	Yes	F	9		N				Yes	V
460	08.06.2023	Newbrook1	Human	Predator	424	2	1		Adult	Healthy	No	1	No	46	21	No	H	Alert	Alert	30	No	N			1		2.03	10.3448	Yes	V	21		Y
461	08.06.2023	Newbrook1	Human	Predator	425	1	1		Adult	Healthy	No	1	No	39	24	No	N	Alert	Alert	19	No	N			1		3.56	6.46067	Yes	F	23		N			1	No	N
462	08.06.2023	Newbrook1	Human	Predator	426	1	1		Juvenile	Healthy	No	2		70	16	No	N	Feeding	Not Alert	14	No	N					3.03	4.9505	Yes	F	15		N			2	No	N
463	08.06.2023	Newbrook1	Human	Predator	427	1	1		Adult	Healthy	No	8	Yes	30	8	No	N	Feeding	Not Alert	27	No	N	No				2.25	5.33333	Yes	F	12		N			3	Yes	F
464	08.06.2023	Newbrook1	Human	Predator	428	1	1		Baby	Healthy	No	8		28	15	No	H	Feeding	Not Alert	27	No	N	No				2.09	6.69856	Yes	F	14		N			1	No	H
465	08.06.2023	Newbrook1	Human	Predator	429	1	1		Adult	Healthy	No	5	Yes	26	6	No	N	Feeding	Not Alert	23	No	N	No				1.65	3.63636	Yes	V	6		Y
466	08.06.2023	Newbrook1	Human	Predator	430	1	1		Baby	Healthy	No	1		16	9	No	N	Alert	Alert	14	No	N			1		1.06	8.49057	No	H	9		Y
467	08.06.2023	Newbrook1	Human	Predator	431	1	1		Adult	Healthy	No	3	Yes	44	2	No	N	Alert	Alert	24	No	N					1.37	1.45985	No	H	2		N			0	No	N
468	08.06.2023	Newbrook1	Human	Predator	432	1	1		Adult	Healthy	No	1	No	21	27	No	N	Hiding	Not Alert	6	No	N			1		5.41	3.8817	Yes	F	21		N			4	Yes	F
469	08.06.2023	Newbrook1	Human	Predator	433	1	1		Adult	Healthy	No	1	No	29	15	No	N	Resting	Not Alert	15	No	N			1		2.28	3.94737	Yes	V	9		N			6	No	N
470	08.06.2023	Newbrook1	Human	Predator	434	1	1		Adult	Healthy	No	1	No	70	27	No	N	Feeding	Not Alert	35	No	N			1		3.16	6.01266	Yes	V	19		N			16	No	N
471	08.06.2023	Newbrook1	Human	Predator	435	1	1		Adult	Healthy	No	2	Yes	77	18	No	H	Feeding	Not Alert	31	No	N	No				2.78	5.7554	Yes	F	16		N			7	No	N
472	08.06.2023	Newbrook1	Human	Predator	436	1	1		Juvenile	Healthy	No	1		35	21	No	H	Feeding	Not Alert	30	No	N			1		2.03	3.94089	Yes	V	8		N			13	No	N
473	08.06.2023	Newbrook1	Human	Predator	437	1	1		Adult	Healthy	No	2	Yes	52	16	No	N	Alert	Alert	14	No	N	No						Yes	F	13		N			3	Yes	V
474	08.06.2023	Newbrook1	Human	Predator	437	1	1		Juvenile	Healthy	No	2		52	14	No	N	Feeding	Not Alert	28	No	N	No				2.21	6.33484	Yes	F	14		Y
475	08.06.2023	Newbrook1	Human	Predator	438	1	1		Adult	Healthy	No	1	No	42	13	No	N	Alert	Alert	14	No	N			1		2.1	2.85714	Yes	V	6		N			9	Yes	V
476	08.06.2023	Newbrook1	Human	Predator	439	1	1		Adult	Healthy	No	1	No	41	10	No	N	Resting	Not Alert	13	No	N			1		2.72	3.67647	Yes	F	10		N			1	No	N
477	08.06.2023	Newbrook1	Human	Predator	440	1	1		Adult	Healthy	No	1	No	52		No	N	Resting	Not Alert	12	Yes	V			1		4.75	2.73684	Yes	V	13		N				No	N
478	08.06.2023	Newbrook1	Human	Predator	441	1	1		Baby	Healthy	No	1		61	6	No	N	Feeding	Not Alert	5	No	N			1		2.52	0.793651	No	H	2		N			1	No	H
479	08.06.2023	Newbrook1	Human	Predator	442	2	1		Baby	Healthy	No	1		7	4	No	N	Feeding	Not Alert	5	No	N			1		1.01	1.9802	No	H	2		N			0	No	N
480	08.06.2023	Newbrook1	Human	Predator	443	2	1		Adult	Healthy	No	1	No	14		Yes	V	Alert	Alert	12	No	N			1		2	3	Yes	F	6		N				Yes	F
481	08.06.2023	Newbrook1	Human	Predator	444	1	1		Adult	Healthy	No	1	No	41		No	N	Resting	Not Alert	36	No	N			1		3.16	7.91139	Yes	F	25		N				Yes	F
482	08.06.2023	Downham	Human	Predator	445	1	1		Adult	Healthy	No	1	No	30	5	No	N	Resting	Not Alert	27	No	N			1		0.77	6.49351	Yes	V	5		Y
483	08.06.2023	Downham	Human	Predator	446	1	1		Adult	Healthy	No	2	No	31	4	No	N	Feeding	Not Alert	21	No	N	No				0.71	5.6338	Yes	F	4		Y
484	08.06.2023	Downham	Human	Predator	447	1	1		Adult	Healthy	No	2	No	28	7	No	N	Feeding	Not Alert	21	No	N	No				1.04	6.73077	Yes	V	7		Y
485	08.06.2023	Downham	Human	Predator	448	1	1		Baby	Healthy	No	1		44	3	No	N	Alert	Alert	33	No	N			1		0.53	5.66038	Yes	V	3		Y
486	08.06.2023	Downham	Human	Predator	449	1	1		Baby	Healthy	No	1		30	1	No	N	Alert	Alert	21	No	N			1		0.28	3.57143	Yes	V	1		Y
487	08.06.2023	Downham	Human	Predator	450	1	1		Adult	Healthy	No	2	Yes	41	16			Escaping		41			Yes				1.63	5.52147	Yes	F	9		N			7	No	N
488	08.06.2023	Downham	Human	Predator	451	1	1		Juvenile	Healthy	No	1		28	5	No	N	Alert	Alert	24	No	N			1		0.98	5.10204	Yes	V	5		Y
489	08.06.2023	Downham	Human	Predator	452	1	1		Adult	Healthy	No	2	No	16	6	No	H	Feeding	Not Alert	14	No	H	Yes				0.59	10.1695	Yes	V	6		Y
490	08.06.2023	Downham	Human	Predator	453	1	1		Adult	Healthy	No	1	No	34	2	No	N	Alert	Alert	30	No	N			1		0.28	7.14286	No	H	2		Y
491	08.06.2023	Downham	Human	Predator	454	1	1		Adult	Healthy	No	1	No	41	2	No	N	Alert	Alert	35	No	N			1		0.91	2.1978	Yes	V	2		Y
492	08.06.2023	Downham	Human	Predator	455	1	1		Adult	Healthy	No	3	No	32	4	No	N	Feeding	Not Alert	19	No	N	Yes				1.35	6.66667	Yes	F	9		Y
493	12.06.2023	Newbrook1	Human	Predator	456	1	1		Adult	Healthy	No	1	No	25	9			Escaping		24					1		1.96	4.59184	Yes	V	9
494	12.06.2023	Newbrook1	Human	Predator	457	1	1		Juvenile	Healthy	No	1		22	22			Escaping		22					1		1.28	4.6875	Yes	V	6		N			2	No	H
495	12.06.2023	Newbrook1	Human	Predator	458	1	1		Adult	Healthy	No	1	No	12	4			Escaping		12					1		1	4	Yes	V	4		Y
496	12.06.2023	Newbrook1	Human	Predator	459	1	1		Adult	Healthy	No	2	No	49	36	No	N	Feeding	Not Alert	16	No	N	Yes				2.71	3.69004	Yes	V	10		N			20	No	N
497	12.06.2023	Newbrook1	Human	Predator	459	1	1		Adult	Healthy	No	2	No	48	35	No	N	Feeding	Not Alert	15	Yes	V	Yes				1.56	5.76923	Yes	V	9		N			20	Yes	V
498	12.06.2023	Newbrook1	Human	Predator	460	1	1		Adult	Healthy	No	2	Yes	36	9	No	N	Feeding	Not Alert	26	No	N	No				1.57	5.73248	Yes	F	9		Y
499	12.06.2023	Newbrook1	Human	Predator	460	1	1		Baby	Healthy	No	2		36	7	No	N	Feeding	Not Alert	25	No	N	No				1.14	6.14035	Yes	F	7		Y
500	12.06.2023	Newbrook1	Human	Predator	461	1	1		Adult	Healthy	No	1	No	50	15	No	N	Resting	Not Alert	47	No	N			1		2	5	Yes	V	10		N			5	No	N
501	12.06.2023	Newbrook1	Human	Predator	462	1	1		Adult	Healthy	No	1	No	47	15	No	H	Resting	Not Alert	25	No	H			1		3.78	3.96825	Yes	F	15		N			3	Yes	F
502	12.06.2023	Newbrook1	Human	Predator	463	1	1		Adult	Healthy	No	1	No	34	5	No	N	Alert	Alert	27	No	N			1		1.47	3.40136	No	H	5		Y
503	12.06.2023	Newbrook1	Human	Predator	464	1	1		Adult	Healthy	No	1	No	57	85	No	N	Alert	Alert	38	No	N			1		11.75	7.23404	Yes	F	85		Y
504	12.06.2023	Newbrook1	Human	Predator	465	1	1		Juvenile	Healthy	No	1		27	4	No	N	Alert	Alert	19	No	N			1		1.06	1.88679	Yes	V	2		N			2	No	H
505	12.06.2023	Newbrook1	Human	Predator	466	1	1		Adult	Healthy	No	2	Yes	29	20	No	H	Alert	Alert	25	No	H	No				2.03	5.91133	Yes	V	12		N			8	No	N
506	12.06.2023	Newbrook1	Human	Predator	467	2	1		Adult	Healthy	No	1	No	21	6	No	N	Alert	Alert	11	No	N			1		1.01	1.9802	Yes	V	2		N			4	Yes	V
507	12.06.2023	Newbrook1	Human	Predator	468	1	1		Adult	Healthy	No	2	No	89	34	No	H	Feeding	Not Alert	35	No	H	Yes				2.4	7.5	Yes	V	18		N			15	No	H
508	12.06.2023	Newbrook1	Human	Predator	469	1	1		Adult	Healthy	No	1	No	35	12	No	H	Feeding	Not Alert	29	No	H			1		2.02	4.9505	Yes	V	10		N			2	No	H
509	12.06.2023	Newbrook1	Human	Predator	470	1	1		Baby	Healthy	No	4		36	10	No	N	Feeding	Not Alert	29	No	N	Yes				2.45	4.08163	Yes	F	10		Y
510	12.06.2023	Newbrook1	Human	Predator	471	1	1		Adult	Healthy	No	1	No	30	13	No	H	Feeding	Not Alert	14	No	H			1		1.81	7.18232	Yes	F	13		Y
511	12.06.2023	Newbrook1	Human	Predator	472	1	1		Baby	Healthy	No	3		24	7	No	N	Feeding	Not Alert	12	No	N	Yes				1.59	4.40252	Yes	F	7		N			1	Yes	V
512	15.06.2023	Newbrook1	Human	Predator	473	1	1		Adult	Healthy	No	1	No	20	2	No	N	Alert	Alert	12	No	N			1		1	2	No	N	2		N			0	No	N
513	15.06.2023	Newbrook1	Human	Predator	474	1	1		Adult	Healthy	No	1	No	20	11	No	N	Feeding	Not Alert	11	No	N			1		2.62	1.52672	No	H	4		N			4	No	H
514	15.06.2023	Newbrook1	Human	Predator	475	1	1		Baby	Healthy	No	1		47	6	No	N	Feeding	Not Alert	15	No	N			1		1.06	5.66038	Yes	F	6		Y
515	15.06.2023	Newbrook1	Human	Predator	476	1	1		Adult	Healthy	No	2	No	47	12	No	N	Feeding	Not Alert	12	No	N	No				1.53	5.22876	Yes	F	8		N			4	Yes	F
516	15.06.2023	Newbrook1	Human	Predator	476	1	1		Adult	Healthy	No	2	No	49	14	No	H	Feeding	Not Alert	11	No	H	No				1.32	3.0303	Yes	V	4		N			16	Yes	F
517	15.06.2023	Newbrook1	Human	Predator	477	1	1		Adult	Healthy	No	2	No	26	71	No	N	Alert	Alert	21	No	N	No				11.5	6.17391	Yes	F	71		N			1	Yes	V
518	15.06.2023	Newbrook1	Human	Predator	478	1	1		Adult	Healthy	No	1	No	21	7	No	N	Alert	Alert	14	No	N			1		0.91	7.69231	Yes	V	7		Y
519	15.06.2023	Newbrook1	Human	Predator	479	1	1		Adult	Healthy	No	1	No	29	23	No	N	Feeding	Not Alert	19	No	N			1		4.5	3.55556	Yes	F	16		N			7	No	H
520	15.06.2023	Newbrook1	Marten	Predator	480	1	1		Adult	Healthy	No	2	No	65	4	No	N	Alert	Alert	54	No	N	Yes						Yes	V	4		Y
521	15.06.2023	Newbrook1	Marten	Predator	480	1	1		Adult	Healthy	No	2	No	65	5	No	H	Alert	Alert	51	No	H	Yes						Yes	V	5		Y
522	15.06.2023	Newbrook1	Human	Predator	481	1	1		Adult	Healthy	No	2	No	60	7	No	N	Feeding	Not Alert	24	No	H	No				0.97	3.09278	No	H	3		N			4	No	N
523	15.06.2023	Newbrook1	Human	Predator	481	1	1		Adult	Healthy	No	2	No	60	8	No	N	Feeding	Not Alert	21	No	N	No				1.36	3.67647	Yes	V	5		N			3	No	N
524	15.06.2023	Newbrook1	Human	Predator	482	1	1		Juvenile	Healthy	No	1		38	6			Escaping		37					1		1.6	3.75	Yes	F	6		N			0	No	N
525	15.06.2023	Newbrook1	Human	Predator	483	1	1		Baby	Healthy	No	2		36	6	No	N	Feeding	Not Alert	33	No	N	No				1.56	3.84615	Yes	F	6		Y
526	15.06.2023	Newbrook1	Human	Predator	484	1	1		Adult	Healthy	No	1	No	26		No	N	Alert	Alert	19	No	N	No		1		11.31	5.92396	Yes	F	67		N				No	H
527	15.06.2023	Newbrook1	Human	Predator	485	1	1		Adult	Healthy	No	1	No	43				Escaping		43					1		2.97	5.72391	Yes	F	17		N				No	N
528	15.06.2023	Newbrook1	Human	Predator	486	1	1		Adult	Healthy	No	1	No	26	3	No	N	Feeding	Not Alert	13	No	H			1		2.18	1.37615	No	H	3		Y
529	15.06.2023	Newbrook1	Human	Predator	487	1	1		Baby	Healthy	No	1		32	12	No	H	Feeding	Not Alert	11	No	H			1		1.97	4.06091	Yes	V	8		N			7	Yes	V
530	15.06.2023	Newbrook1	Human	Predator	488	2	1		Adult	Healthy	No	1	No	16	14	No	N	Alert	Alert	13	No	N			1		3.62	3.8674	Yes	V	14		N			3	Yes	V
531	15.06.2023	Newbrook1	Human	Predator	489	1	1		Baby	Healthy	No	1		15	12	No	H	Feeding	Not Alert	12	No	H			1		1.91	3.14136	Yes	V	6		N			6	Yes	V
532	15.06.2023	Newbrook1	Human	Predator	490	1	1		Adult	Healthy	No	1	No	32	14	No	N	Alert	Alert	12	No	N			1		4.41	2.72109	Yes	F	12		N			3	No	N
533	15.06.2023	Newbrook1	Human	Predator	491	1	1		Adult	Healthy	No	2	No	58	20			Escaping		58			No				3.44	5.23256	Yes	F	18		N			2	No	N
534	15.06.2023	Newbrook1	Human	Predator	492	1	1		Adult	Healthy	No	1	No	26	8	No	N	Feeding	Not Alert	13	No	N			1		1.87	4.27807	Yes	V	8		Y
535	15.06.2023	Newbrook1	Human	Predator	493	1	1		Adult	Healthy	No	1	No	26	8	No	N	Feeding	Not Alert	6	No	N			1		3.06	2.61438	Yes	F	8		Y
536	15.06.2023	Newbrook1	Human	Predator	494	1	1		Juvenile	Healthy	No	2		27	5	No	N	Alert	Alert	19	No	N	No				1.47	3.40136	Yes	V	5		N			1	Yes	V
537	15.06.2023	Newbrook1	Human	Predator	495	1	1		Juvenile	Healthy	No	2		28	5	No	N	Alert	Alert	3	No	N	No				1.57	3.18471	Yes	F	5		Y
538	15.06.2023	Newbrook1	Marten	Predator	496	1	1		Adult	Healthy	No	2	No	45	7	No	N	Feeding	Not Alert	33	No	N	No						Yes	V	7		Y
539	15.06.2023	Newbrook1	Marten	Predator	497	1	1		Adult	Healthy	No	2	No	47	12	No	N	Feeding	Not Alert	18	No	N	No						Yes	F	12		Y
540	15.06.2023	Downham	Human	Predator	498	1	1		Adult	Healthy	No	2	No	69	2	No	N	Alert	Alert	65	No	N	Yes				0.91	2.1978	Yes	V	2		Y
541	15.06.2023	Downham	Human	Predator	499	1	1		Juvenile	Healthy	No	2		60	10	No	N	Feeding	Not Alert	36	No	N	Yes				1.47	6.80272	Yes	V	10		Y
542	15.06.2023	Downham	Human	Predator	500	1	1		Juvenile	Healthy	No	2		59	10	No	N	Feeding	Not Alert	35	No	N	Yes				1.96	5.10204	Yes	V	10		Y
543	15.06.2023	Downham	Human	Predator	501	1	1		Adult	Healthy	No	2	No	34				Escaping		34			Yes				1.87	4.81283	Yes	V	9		Y
544	15.06.2023	Downham	Human	Predator	502	1	1		Adult	Healthy	No	1	No	17	8	No	H	Alert	Alert	16	No	H			1		1.12	7.14286	Yes	F	8		Y
545	15.06.2023	Downham	Human	Predator	503	1	1		Juvenile	Healthy	No	2		35	1	No	N	Alert	Alert	24	No	N	No				0.37	2.7027	No	H	1		Y
546	15.06.2023	Downham	Human	Predator	504	1	1		Juvenile	Healthy	No	1		37	3	No	N	Alert	Alert	27	No	N			1		0.32	9.375	Yes	V	3		Y
547	15.06.2023	Downham	Human	Predator	505	1	1		Baby	Healthy	No	1		24	4	No	N	Alert	Alert	16	No	H			1		0.53	7.54717	Yes	V	4		Y
548	15.06.2023	Downham	Human	Predator	506	1	1		Adult	Healthy	No	2	No	29	5	No	N	Alert	Alert	27	No	N	Yes				1.47	3.40136	Yes	V	5		Y
549	15.06.2023	Downham	Human	Predator	507	1	1		Adult	Healthy	No	3	No	39	2	No	N	Alert	Alert	34	No	N	Yes				0.91	2.1978	No	N	2		Y
550	15.06.2023	Downham	Human	Predator	508	1	1		Baby	Healthy	No	2		66	7			Escaping		63			Yes				2.12	3.30189	Yes	V	7		N			0	No	N
551	15.06.2023	Downham	Human	Predator	509	1	1		Baby	Healthy	No	6		52	2	No	N	Alert	Alert	29	No	N	No				1.75	1.14286	No	H	2		N			0	No	N
552	15.06.2023	Downham	Human	Predator	510	1	1		Baby	Healthy	No	2		43	14	No	N	Alert	Alert	29	No	N	Yes				3.43	4.08163	Yes	F	14		Y
553	15.06.2023	Downham	Human	Predator	510	1	1		Adult	Healthy	No	2	Yes	42	18			Escaping		28			Yes				3.75	4.8	Yes	F	18		Y
554	15.06.2023	Downham	Human	Predator	511	1	1		Adult	Healthy	No	1	No	25	4			Escaping		25					1		2.5	1.6	Yes	V	4		Y
555	15.06.2023	Downham	Human	Predator	512	1	1		Adult	Healthy	No	2	No	7	10			Escaping		7			Yes				0.81	12.3457	Yes	V	10		Y
556	15.06.2023	Downham	Human	Predator	513	1	1		Adult	Healthy	No	1	No	17	1	No	N	Alert	Alert	14	No	N			1		0.38	2.63158	No	N	1		Y
557	15.06.2023	Downham	Human	Predator	514	1	1		Adult	Healthy	No	4	Yes	29	6	No	N	Alert	Alert	25	No	N	Yes				1.68	3.57143	Yes	V	6		Y
558	15.06.2023	Downham	Human	Predator	514	1	1		Adult	Healthy	No	4	Yes	29	6	No	N	Alert	Alert	25	No	N	Yes				1.88	3.19149	Yes	V	6		Y
559	15.06.2023	Downham	Human	Predator	515	1	1		Adult	Healthy	No	1	No	18	3			Escaping		18					1		0.81	3.7037	Yes	V	3		Y
560	17.06.2023	Owley	Human	Predator	516	1	4		Adult	Healthy	No	2	No	30	5	No	N	Alert	Alert	30	No	N	No				1.5	3.33333	No	N	5		Y
561	17.06.2023	Owley	Human	Predator	516	1	4		Adult	Healthy	No	2	No	40				Escaping		40			Yes				1.45	4.82759	Yes	V	7
562	17.06.2023	Owley	Human	Predator	517	1	4		Adult	Healthy	No	1	No	42	12	No	N	Resting	Not Alert	40	No	N			1		3.28	3.65854	Yes	F	12		Y
563	17.06.2023	Owley	Human	Predator	518	1	2		Adult	Healthy	No	1	No	8	20			Hiding	Not Alert	8					1		6.3	6.34921	Yes	F	40		N			8	No	N
564	17.06.2023	Owley	Human	Predator	519	2	2		Adult	Healthy	No	1	No	30	49	No	N	Alert	Alert	30	No	N			1		11.56	4.23875	Yes	F	49		N			3	No	N
565	17.06.2023	Owley	Human	Predator	520	1	2		Adult	Healthy	No	1	No	57	3	No	N	Alert	Alert	41	No	N			1		1.56	1.92308	Yes	V	3		Y
566	17.06.2023	Owley	Human	Predator	521	1	2		Adult	Healthy	No	2	Yes	73	2	No	N	Alert	Alert	67	No	N	Yes				1.47	1.36054	Yes	V	2		Y
567	17.06.2023	Owley	Human	Predator	521	1	2		Juvenile	Healthy	No	2		74	2	No	N	Alert	Alert	67	No	N	Yes				0.89	1.1236	No	N	1		N			1	No	N
568	17.06.2023	Owley	Human	Predator	522	1	2		Adult	Healthy	No	1	No	41	1	No	N	Alert	Alert	29	No	N			1		0.47	2.12766	Yes	V	1		Y
569	17.06.2023	Owley	Human	Predator	523	1	2		Adult	Healthy	No	3	No	60	5	No	N	Alert	Alert	55	No	N	No				1.31	3.81679	Yes	V	5		Y
570	17.06.2023	Owley	Human	Predator	524	1	2		Adult	Healthy	No	1	No	30	13	No	N	Alert	Alert	28	No	N			1		1.97	6.59898	Yes	F	13		Y
571	17.06.2023	Owley	Human	Predator	525	1	2		Adult	Healthy	No	3	No	60	6	No	N	Feeding	Not Alert	39	No	N	Yes				1.02	5.88235	Yes	V	6		Y
572	17.06.2023	Owley	Human	Predator	525	1	2		Adult	Healthy	No	3	No	60	6	No	N	Feeding	Not Alert	37	No	N	Yes				1.47	4.08163	Yes	V	6		Y
573	17.06.2023	Owley	Human	Predator	526	1	2		Adult	Healthy	No	1	No	48	1	No	N	Alert	Alert	46	No	N			1		0.87	1.14943	No	N	1		N			0	No	N
574	17.06.2023	Owley	Human	Predator	527	1	2		Juvenile	Healthy	No	3		63		No	N	Alert	Alert	49	No	N	No				5.07	5.52268	Yes	F	28
575	17.06.2023	Owley	Human	Predator	527	1	2		Juvenile	Healthy	No	3		63	1	No	N	Alert	Alert	35	No	N	No				0.75	1.33333	No	N	1		Y
576	17.06.2023	Owley	Human	Predator	527	1	2		Adult	Healthy	No	3	Yes	63		No	N	Alert	Alert	35	No	N	No				1.28	6.25	Yes	V	8		N			0	No	N
577	17.06.2023	Owley	Human	Predator	528	2	2		Adult	Healthy	No	2	No	4		No	N	Alert	Alert	37	No	N	No				3.31	9.36556	Yes	F	31		Y
578	17.06.2023	Owley	Human	Predator	529	1	2		Juvenile	Healthy	No	2		48		No	N	Alert	Alert	37	No	N	Yes				2.71	4.42804	Yes	F	12
579	17.06.2023	Owley	Human	Predator	530	1	2		Adult	Healthy	No	1	No	47	4	No	N	Alert	Alert	37	No	N			1		0.69	5.7971	No	N	4		Y
580	17.06.2023	Owley	Human	Predator	531	1	2		Adult	Healthy	No	1	No	39	5			Escaping		39					1		0.88	4.54545	Yes	V	4		N			0	No	N
581	17.06.2023	Owley	Human	Predator	532	1	1		Adult	Healthy	No	1	No	76	12	No	N	Alert	Alert	74	No	N			1		2.56	4.6875	Yes	F	12		Y
582	17.06.2023	Owley	Human	Predator	533	1	1		Adult	Healthy	No	1	No	71	17			Escaping		71					1		1.75	9.71429	Yes	F	17		Y
583	17.06.2023	Owley	Human	Predator	534	1	1		Adult	Healthy	No	3	No	139	21	No	N	Feeding	Not Alert	57	No	N	No				1.95	6.15385	Yes	F	12		N			8	No	N
584	17.06.2023	Owley	Human	Predator	534	1	1		Adult	Healthy	No	3	No	139	23	No	N	Feeding	Not Alert	54	No	N	Yes				2.59	5.40541	Yes	F	14		N			9	No	N
585	17.06.2023	Owley	Human	Predator	535	1	1		Adult	Healthy	No	3	No	52	9	No	N	Alert	Alert	35	No	N	No				1.97	2.53807	Yes	V	5		N			0	No	N
586	17.06.2023	Owley	Human	Predator	536	1	2		Adult	Healthy	No	2	No	48	10	No	N	Feeding	Not Alert	48	No	N	No				0.88	10.2273	Yes	V	9		N			1	No	N
587	17.06.2023	Owley	Human	Predator	536	1	2		Adult	Healthy	No	2	No	48	13	No	N	Feeding	Not Alert	44	No	N	No				1.65	6.06061	Yes	V	10		N			3	No	N
588	17.06.2023	Owley	Human	Predator	537	2	2		Adult	Healthy	No	2	No	44	3	No	N	Alert	Alert	37	No	N	No				1.37	2.18978	Yes	V	3		Y
589	17.06.2023	Owley	Human	Predator	538	1	2		Juvenile	Healthy	No	1		37	8	No	N	Alert	Alert	31	No	N			1		1.21	6.61157	No	H	8		Y
590	17.06.2023	Owley	Human	Predator	539	1	2		Juvenile	Healthy	No	1		23	53			Escaping		23					1		5.5	8.18182	Yes	F	45		N			7	No	N
591	17.06.2023	Owley	Human	Predator	540	1	2		Adult	Healthy	No	1	No	37	6			Escaping		35					1		1.15	5.21739	Yes	V	6		Y
592	17.06.2023	Owley	Human	Predator	541	1	5		Adult	Healthy	No	1	No	5	13			Hiding	Not Alert	5					1		1.25	10.4	Yes	F	13		Y
593	17.06.2023	Owley	Human	Predator	542	1	2		Adult	Healthy	No	1	No	20	3	No	N	Alert	Alert	18	No	N			1		0.85	3.52941	No	N	3		Y
594	17.06.2023	Owley	Human	Predator	543	1	2		Adult	Healthy	No	1	No	50	44			Escaping		50					1		3.03	13.5314	Yes	F	41		N			3	No	N
595	17.06.2023	Owley	Human	Predator	544	1	2		Juvenile	Healthy	No	2		50	2	No	N	Alert	Alert	48	No	N	Yes				0.59	3.38983	Yes	V	2		Y
596	17.06.2023	Owley	Human	Predator	545	1	4		Adult	Healthy	No	2	No	32	11	No	N	Alert	Alert	26	No	N	No				2.91	3.78007	Yes	F	11		Y
597	17.06.2023	Owley	Human	Predator	545	1	4		Adult	Healthy	No	2	No	32	11	No	N	Alert	Alert	24	No	N	No				2.07	5.31401	Yes	F	11		Y
598	20.06.2023	Newbrook1	Human	Predator	546	1	1		Juvenile	Healthy	No	2		45	6	No	N	Alert	Alert	26	No	N	Yes	Yes	2	1	0.94	6.38298	Yes	V	6		Y
599	20.06.2023	Newbrook1	Human	Predator	546	1	1		Juvenile	Healthy	No	2		45	8	No	N	Alert	Alert	26	No	N	Yes	Yes	2	1	0.94	6.38298	Yes	V	6		N			2	No	N
600	20.06.2023	Newbrook1	Human	Predator	547	1	1		Adult	Healthy	No	5	Yes	76	6	No	N	Feeding	Not Alert	50	No	N	No	Yes	2	0.4	0.82	7.31707	Yes	V	6		Y
601	20.06.2023	Newbrook1	Human	Predator	547	1	1		Adult	Healthy	No	5	Yes	71	4	No	N	Alert	Alert	47	No	N	No	Yes	2	0.4	0.5	8	Yes	V	4		Y
602	20.06.2023	Newbrook1	Human	Predator	548	1	1		Adult	Healthy	No	6	Yes	47		No	N	Alert	Alert	34	No	N	No	Yes	4	0.666667	0.79	5.06329	Yes	V	4		Y
603	20.06.2023	Newbrook1	Human	Predator	548	1	1		Juvenile	Healthy	No	6		47	4	No	N	Feeding	Not Alert	34	No	N	No	Yes	2	0.333333	0.34	5.88235	Yes	V	2		N			2	No	N
604	20.06.2023	Newbrook1	Human	Predator	549	1	1		Adult	Healthy	No	5	Yes	41	4	No	H	Alert	Alert	20	No	H	No	Yes	2	0.4	0.46	8.69565	Yes	V	4		Y
605	20.06.2023	Newbrook1	Human	Predator	549	1	1		Adult	Healthy	No	5	Yes	41	4	No	N	Feeding	Not Alert	18	Yes	V	No	Yes	2	0.4			Yes	V	3		N			1	No	N
606	20.06.2023	Newbrook1	Human	Predator	549	1	1		Juvenile	Healthy	No	5		41	5	No	N	Feeding	Not Alert	18	No	N	No	Yes	2	0.4			Yes	V	5		Y
607	20.06.2023	Newbrook1	Human	Predator	550	1	1		Adult	Healthy	No	1	No	34	8	No	N	Alert	Alert	29	No	H			1		1.44	4.16667	Yes	V	6		N			2	Yes	V
608	20.06.2023	Newbrook1	Human	Predator	551	1	1		Juvenile	Healthy	No	4		22	2	No	N	Alert	Alert	12	No	N	No	No	1	0.25	0.6	3.33333	Yes	V	2		Y
609	20.06.2023	Newbrook1	Human	Predator	552	1	1		Juvenile	Healthy	No	6		29	3	No	N	Alert	Alert	26	No	N	Yes	Yes	6	1			Yes	V	3		Y
610	20.06.2023	Newbrook1	Human	Predator	552	1	1		Juvenile	Healthy	No	6		29	3	No	N	Alert	Alert	26	No	N	Yes	Yes	6	1			Yes	V	3		Y
611	20.06.2023	Newbrook1	Human	Predator	552	1	1		Juvenile	Healthy	No	3		27	4	No	N	Alert	Alert	26	No	N	Yes	Yes	3	1			Yes	V	4		Y
612	20.06.2023	Newbrook1	Human	Predator	552	1	1		Adult	Healthy	No	3	Yes	27	4	No	N	Alert	Alert	26	No	N	Yes	Yes	3	1			Yes	V	4		Y
613	20.06.2023	Newbrook1	Human	Predator	553	1	1		Juvenile	Healthy	No	2		33	8	No	N	Alert	Alert	18	No	N	Yes	Yes	2	1	1.16	6.89655	Yes	F	8		Y
614	20.06.2023	Newbrook1	Human	Predator	553	1	1		Juvenile	Healthy	No	2		33	8	No	N	Alert	Alert	18	No	N	Yes	Yes	2	1	1.16	6.89655	Yes	F	8		Y
615	20.06.2023	Newbrook1	Human	Predator	554	1	1		Adult	Healthy	No	1	No	55	7	No	N	Alert	Alert	34	No	N			1		0.94	5.31915	Yes	V	5		N			2	Yes	V
616	20.06.2023	Newbrook1	Human	Predator	555	1	1		Adult	Healthy	No	2	No	54	14	No	N	Feeding	Not Alert	30	No	N	Yes	Yes	2	1	2.28	5.26316	Yes	F	12		N			2	No	H
617	20.06.2023	Newbrook1	Human	Predator	556	1	1		Adult	Healthy	No	2	No		44			Escaping		81			Yes	Yes	2	1	4.87	7.80287	Yes	F	38		N			6	No	N
618	20.06.2023	Newbrook1	Human	Predator	556	1	1		Adult	Healthy	No	2	No		44			Escaping		81			Yes	Yes	2	1	4.87	7.80287	Yes	F	38		N			6	Yes	V
619	20.06.2023	Newbrook1	Human	Predator	557	1	1		Adult	Healthy	No	1	No		46	No	N	Feeding	Not Alert	21	No	N			1		2.5	6	No	H	15		N				No	N
620	20.06.2023	Newbrook1	Human	Predator	558	1	1		Adult	Healthy	No	1	No	67	7	Yes	V	Feeding	Not Alert	23	Yes	V			1		2.03	2.46305	Yes	V	5		N			2	Yes	V
621	20.06.2023	Newbrook1	Fox	Predator	559	1	1		Juvenile	Healthy	No	2		20	6	No	N	Alert	Alert	16	No	N	Yes	Yes	2	1			Yes	F	6		Y
622	20.06.2023	Newbrook1	Fox	Predator	559	1	1		Juvenile	Healthy	No	2		20	1	No	N	Alert	Alert	16	No	N	Yes	Yes	2	1			Yes	F	1		Y
623	20.06.2023	Newbrook1	Human	Predator	560	1	1		Adult	Healthy	No	2	Yes	31	9	No	H	Feeding	Not Alert	13	No	H	No	No	1	0.5	3.31	3.02115	Yes	F	10		N			5	Yes	V
624	20.06.2023	Newbrook1	Human	Predator	560	1	1		Juvenile	Healthy	No	2		31	9	No	N	Feeding	Not Alert	13	No	N	No	No	1	0.5	3.31	3.32326	Yes	F	11		N			5	No	N
625	20.06.2023	Newbrook1	Human	Predator	561	1	1		Adult	Healthy	No	1	No	54				Escaping		54					1		7.69	12.7438	Yes	F	98		N			4	No	N
626	20.06.2023	Newbrook1	Human	Predator	562	1	1		Adult	Healthy	No	1	No	51	29	No	N	Feeding	Not Alert	14	No	N			1		3.22	7.76398	Yes	F	25		N			4	No	N
627	20.06.2023	Newbrook1	Human	Predator	563	1	1		Adult	Healthy	No	2	No	34	12	No	N	Feeding	Not Alert	26	No	N	Yes	Yes	2	1	2.4	5	Yes	V	12		Y
628	20.06.2023	Newbrook1	Human	Predator	564	1	1		Adult	Healthy	No	1	No	53	15	No	H	Feeding	Not Alert	33	No	H			1		1.53	8.49673	Yes	F	13		N			2	No	N
629	20.06.2023	Newbrook1	Fox	Predator	565	1	1		Adult	Healthy	No	2	No	36	18	No	N	Alert	Alert	28	No	N							Yes	F	18		Y
630	20.06.2023	Newbrook1	Fox	Predator	565	1	1		Adult	Healthy	No	2	No	36	18	No	N	Alert	Alert	28	No	N							Yes	F	18		Y
631	20.06.2023	Newbrook1	Human	Predator	566	1	1		Adult	Healthy	No	1	No	36				Escaping		36					1		5.09	9.43026	Yes	F	48		N				No	N
632	20.06.2023	Newbrook1	Human	Predator	567	1	1		Adult	Healthy	No	4	No	68		No	N	Feeding	Not Alert	36	No	N	No	No	1	0.25	4.36	7.56881	Yes	F	33		N			1	No	N
633	20.06.2023	Newbrook1	Human	Predator	567	1	1		Adult	Healthy	No	4	No	68		No	N	Alert	Alert	12	No	N	No	No	1	0.25	1.81	5.52486	Yes	F	10		Y
634	20.06.2023	Newbrook1	Human	Predator	567	1	1		Adult	Healthy	No	1	No	68		No	N	Feeding	Not Alert	23	No	N			1		4.31	9.74478	Yes	F	42		N			2	No	N
635	20.06.2023	Newbrook1	Human	Predator	568	1	1		Adult	Healthy	No	2	Yes	33	6	No	N	Resting	Not Alert	16	Yes	V	No	No	1	0.5	1.34	4.47761	Yes	V	6		N			0	Yes	V
636	20.06.2023	Newbrook1	Human	Predator	568	1	1		Adult	Healthy	No	2	No	33	8	No	N	Feeding	Not Alert	16	No	N	No	No	1	0.5	0.81	9.87654	Yes	F	8		N			0	No	N
637	20.06.2023	Newbrook1	Human	Predator	569	1	1		Baby	Healthy	No	4		61	4	No	N	Feeding	Not Alert	24	No	N	No	No	1	0.25	0.41	9.7561	Yes	V	4		Y
638	20.06.2023	Newbrook1	Human	Predator	569	1	1		Baby	Healthy	No	4		61	6	No	N	Feeding	Not Alert	19	No	N	No	No	1	0.25	0.94	6.38298	Yes	V	6		Y
639	20.06.2023	Newbrook1	Human	Predator	570	1	1		Baby	Healthy	No	3		34		No	N	Feeding	Not Alert	19	No	N	No	No	1	0.333333	2.88	2.08333	Yes	V	6		N				No	N
640	20.06.2023	Newbrook1	Human	Predator	570	1	1		Adult	Healthy	No	3	Yes	34		No	N	Feeding	Not Alert	15	No	N	No	No	1	0.333333	1.78	3.37079	Yes	V	6		N				Yes	V
641	20.06.2023	Newbrook1	Human	Predator	570	1	1		Adult	Healthy	No	3	No	34		No	N	Feeding	Not Alert	11	No	N	No	No	1	0.333333	2.47	1.61943	No	H	4		N				No	N
642	21.06.2023	Newbrook1	Human	Predator	571	1	1		Adult	Healthy	No	1	No	35	6			Escaping		35					1		1.35	3.7037	Yes	V	5		N			1	No	N
643	21.06.2023	Newbrook1	Human	Predator	572	1	1		Adult	Healthy	No	1	No	28	4	No	N	Resting	Not Alert	21	No	N			1		1.06	3.77358	Yes	V	4		Y
644	21.06.2023	Newbrook1	Human	Predator	573	1	1		Adult	Healthy	No	1	No	40		No	N	Alert	Alert	34	No	N			1		2.56	6.64062	Yes	F	17		Y
645	21.06.2023	Newbrook1	Human	Predator	574	1	1		Adult	Healthy	No	1	No	45		No	N	Alert	Alert	42	No	N			1		1.43	4.1958	Yes	F	6
646	21.06.2023	Newbrook1	Human	Predator	575	1	1		Adult	Healthy	No	2	No	74		No	N	Feeding	Not Alert	62	No	N	No	No	1	0.5	3	3.66667	Yes	V	11		N				No	N
647	21.06.2023	Newbrook1	Human	Predator	576	1	1		Adult	Healthy	No	2	No	62		No	N	Feeding	Not Alert	41	No	N	No	No	1	0.5	4.47	5.81655	Yes	F	26		N				Yes	V
648	21.06.2023	Newbrook1	Human	Predator	577	1	1		Adult	Healthy	No	1	No	39		No	N	Resting	Not Alert	17	No	N			1		7.37	3.6635	Yes	F	27		N				No	H
649	21.06.2023	Newbrook1	Human	Predator	578	1	1		Adult	Healthy	No	1	No	17				Escaping		17					1		3.4	7.35294	Yes	F	25		N				Yes	V
650	21.06.2023	Newbrook1	Human	Predator	579	1	1		Juvenile	Healthy	No	1		41	18	No	N	Feeding	Not Alert	11	No	N			1		1.97	7.61421	Yes	F	15		N			3	No	H
651	21.06.2023	Newbrook1	Human	Predator	580	1	1		Adult	Healthy	No	3	No	29	12	No	N	Feeding	Not Alert	25	No	N	No	No	1	0.333333	1.25	3.2	Yes	V	4		N			8	No	N
652	21.06.2023	Newbrook1	Human	Predator	581	1	1		Baby	Healthy	No	1		28				Escaping		28					1		2.03	6.89655	Yes	F	14		N				Yes	V
653	21.06.2023	Newbrook1	Human	Predator	582	1	1		Adult	Healthy	No	1	No	43				Escaping		43					1		2.75	4.36364	Yes	F	12		N				Yes	V
654	21.06.2023	Newbrook1	Human	Predator	583	1	1		Juvenile	Healthy	No	1		41				Escaping		41					1		2.09	7.17703	Yes	F	15		N			2	Yes	V
655	21.06.2023	Newbrook1	Human	Predator	584	1	1		Juvenile	Healthy	No	1		31		No	H	Feeding	Not Alert	14	No	H			1		3.66	6.01093	Yes	F	22		N				Yes	F
656	21.06.2023	Newbrook1	Human	Predator	585	2	1		Juvenile	Healthy	No	2		22		No	N	Alert	Alert	16	No	N	No	No	1	0.5	2.06	2.91262	Yes	V	6		N				Yes	V
657	21.06.2023	Newbrook1	Human	Predator	586	1	1		Baby	Healthy	No	1		21		No	N	Feeding	Not Alert	7	No	N			1		1.75	5.14286	Yes	F	9		N			0	No	N
658	21.06.2023	Newbrook1	Human	Predator	587	1	1		Juvenile	Healthy	No	2		21		No	N	Feeding	Not Alert	17	No	N	No	No	1	0.5	1.88	3.7234	Yes	V	7		N				Yes	V
659	21.06.2023	Newbrook1	Human	Predator	588	1	1		Juvenile	Healthy	No	2		17		Yes	V	Feeding	Not Alert	9	Yes	V	No	No	1	0.5	2.28	5.26316	Yes	F	12		N			7	Yes	V
660	21.06.2023	Newbrook1	Human	Predator	589	1	1		Baby	Healthy	No	1		11		No	N	Feeding	Not Alert	7	No	N			1		3.04	5.92105	Yes	F	18		N			0	No	N
661	21.06.2023	Newbrook1	Human	Predator	590	1	1		Juvenile	Healthy	No	3		75	10	No	N	Feeding	Not Alert	27	No	N	No	No	1	0.333333	2.07	4.83092	Yes	V	10		N			2	No	N
662	21.06.2023	Newbrook1	Human	Predator	591	1	1		Adult	Healthy	No	2	No	87	31	No	N	Alert	Alert	48	No	N	Yes	Yes	2	1	5.41	3.69686	Yes	V	20		N			5	No	N
663	21.06.2023	Newbrook1	Human	Predator	592	1	1		Adult	Healthy	No	2	No	32	6	Yes	V	Feeding	Not Alert	6	Yes	V	No	No	1	0.5	1.61	2.48447	Yes	V	4		N			3	Yes	V
664	21.06.2023	Newbrook1	Human	Predator	592	1	1		Adult	Healthy	No	2	No	35	7	Yes	V	Feeding	Not Alert	8	Yes	V	No	No	1	0.5	1.47	4.7619	Yes	V	7		N			1	Yes	V
665	21.06.2023	Newbrook1	Human	Predator	593	1	1		Adult	Healthy	No	1	No	33	6	Yes	V	Feeding	Not Alert	6	Yes	V			1		1.28	3.125	Yes	V	4		N			2	Yes	V
666	21.06.2023	Newbrook1	Human	Predator	594	1	2		Juvenile	Healthy	No	1		32	2	No	N	Feeding	Not Alert	4	No	N			1		1.4	2.14286	Yes	V	3		N			0	No	N
667	21.06.2023	Newbrook1	Human	Predator	595	1	2		Adult	Healthy	No	2	Yes	36	3	No	N	Alert	Alert	30	No	N	No	No	1	0.5	1.69	2.95858	Yes	V	5		N			2	No	N
668	21.06.2023	Newbrook1	Human	Predator	596	1	2		Adult	Healthy	No	1	No	60	4	No	N	Resting	Not Alert	28	Yes	V			1		0.78	5.12821	Yes	V	4		Y
669	21.06.2023	Newbrook1	Human	Predator	597	1	2		Adult	Healthy	No	1	No	85	8	Yes	V	Resting	Not Alert	45	Yes	V			1		1.47	4.7619	Yes	F	7		N			1	No	H
670	21.06.2023	Newbrook1	Human	Predator	598	1	2		Juvenile	Healthy	No	2		52	10	No	N	Alert	Alert	47	No	N	Yes	Yes	2	1	2.78	3.59712	Yes	F	10		Y
671	21.06.2023	Newbrook1	Human	Predator	599	1	1		Adult	Healthy	No	1	No	94	13	No	N	Resting	Not Alert	28	No	N			1		2.21	5.88235	Yes	F	13		Y
672	21.06.2023	Newbrook1	Human	Predator	600	1	1		Baby	Healthy	No	1		21	4			Escaping		21					1		1.06	3.77358	Yes	F	4		Y
673	21.06.2023	Newbrook1	Human	Predator	601	1	1		Adult	Healthy	No	1	No	43	6	No	N	Alert	Alert	35	No	H			1		1.09	5.50459	Yes	V	6		Y
674	21.06.2023	Newbrook1	Human	Predator	602	1	1		Adult	Healthy	No	1	No	27	9			Escaping		27					1		3.15	2.85714	Yes	F	9		N			0	No	H
675	21.06.2023	Newbrook1	Human	Predator	603	1	1		Juvenile	Healthy	No	1		40	5	No	N	Feeding	Not Alert	35	No	N			1		1.1	3.63636	Yes	V	4		N			1	No	N
676	21.06.2023	Newbrook1	Human	Predator	604	1	1		Adult	Healthy	No	2	Yes	31	3	No	N	Feeding	Not Alert	27	No	N	No	No	1	0.5	1.05	2.85714	Yes	V	3		Y
677	21.06.2023	Newbrook1	Human	Predator	604	1	1		Baby	Healthy	No	2		38	5	No	N	Alert	Alert	35	No	N	No	No	1	0.5	1	4	Yes	V	4		N			1	No	N
678	21.06.2023	Newbrook1	Human	Predator	605	1	1		Adult	Healthy	No	2	No	29	2	No	N	Alert	Alert	23	No	N	No	No	1	0.5	0.41	4.87805	Yes	V	2		Y
679	21.06.2023	Newbrook1	Human	Predator	605	1	1		Adult	Healthy	No	2	No	29	2	No	N	Alert	Alert	22	No	N	No	No	1	0.5	0.5	4	No	H	2		Y
680	21.06.2023	Newbrook1	Human	Predator	606	1	1		Juvenile	Healthy	No	2		38		No	N	Alert	Alert	36	No	N	No	No	1	0.5	6.19	5.81583	Yes	F	36		Y
681	21.06.2023	Newbrook1	Human	Predator	607	1	1		Baby	Healthy	No	1		29	4	No	N	Alert	Alert	16	No	N			1		0.47	8.51064	Yes	V	4		Y
682	21.06.2023	Newbrook1	Human	Predator	608	1	1		Baby	Healthy	No	3		27	4	No	N	Alert	Alert	21	No	N	Yes	Yes	3	1	1.38	2.89855	Yes	V	4		Y
683	21.06.2023	Newbrook1	Human	Predator	608	1	1		Baby	Healthy	No	3		27	4	No	N	Alert	Alert	21	No	N	Yes	Yes	3	1	1.38	2.89855	Yes	V	4		Y
684	21.06.2023	Newbrook1	Human	Predator	608	1	1		Baby	Healthy	No	3		27	4	No	N	Alert	Alert	21	No	N	Yes	Yes	3	1	1.38	2.89855	Yes	V	4		Y
685	21.06.2023	Newbrook1	Human	Predator	609	1	2		Adult	Healthy	No	1	No	11	14	No	N	Alert	Alert	10	No	N			1		1.56	8.97436	Yes	F	14		Y
686	21.06.2023	Newbrook1	Human	Predator	610	1	2		Adult	Healthy	No	1	No	84	49			Escaping		84					1		4.49	10.0223	Yes	F	45		N			5	No	H
687	24.06.2023	Newbrook1	Human	Predator	611	1	2		Adult	Healthy	No	4	No	93	9	No	N	Alert	Alert	68	No	N	No	No	1	0.25	2.41	5.39419	Yes	V	13		Y
688	24.06.2023	Newbrook1	Human	Predator	611	1	2		Adult	Healthy	No	4	No	98	9	No	N	Alert	Alert	36	No	N	No	Yes	2	0.5	1.5	4	Yes	V	6		N				No	N
689	24.06.2023	Newbrook1	Human	Predator	611	1	2		Adult	Healthy	No	4	No	93	9	No	N	Alert	Alert	32	No	N	No	No	1	0.25	5.75	5.56522	Yes	F	32		Y
690	24.06.2023	Newbrook1	Human	Predator	612	1	2		Baby	Healthy	No	1		25	3	No	N	Alert	Alert	18	No	N			1		0.66	4.54545	Yes	V	3		Y
691	24.06.2023	Newbrook1	Human	Predator	613	1	2		Juvenile	Healthy	No	1		21	13			Escaping		31					1		1.85	7.02703	Yes	F	13		N			1	No	N
692	24.06.2023	Newbrook1	Human	Predator	614	1	2		Baby	Healthy	No	1		20	3	Yes	V	Alert	Alert	18	Yes	V			1		1.82	3.84615	Yes	V	7		Y
693	24.06.2023	Newbrook1	Human	Predator	615	1	2		Adult	Healthy	No	4	Yes	58	6	No	N	Alert	Alert	35	No	N	No	No	1	0.25	1.38	4.34783	Yes	V	6		Y
694	24.06.2023	Newbrook1	Human	Predator	615	1	2		Juvenile	Healthy	No	4		58	6	No	N	Alert	Alert	30	No	N	No	Yes	3	0.75	1.89	3.1746	Yes	V	6		Y
695	24.06.2023	Newbrook1	Human	Predator	615	1	2		Juvenile	Healthy	No	4		58	8	No	N	Alert	Alert	30	No	N	No	Yes	3	0.75	2	4	Yes	V	8		Y
696	24.06.2023	Newbrook1	Human	Predator	615	1	2		Adult	Healthy	No	4	Yes	58	6	No	N	Alert	Alert	30	No	N	No	Yes	3	0.75			Yes	V	8		Y
697	24.06.2023	Newbrook1	Human	Predator	616	1	2		Baby	Healthy	No	5		49	12	No	N	Alert	Alert	27	No	N	No	No	1	0.2	2.06	5.82524	Yes	F	12		Y
698	24.06.2023	Newbrook1	Human	Predator	616	1	2		Adult	Healthy	No	5	Yes	47	13	No	N	Alert	Alert	29	No	N	No	Yes	3	0.6	3.98	3.26633	Yes	F	13		Y
699	24.06.2023	Newbrook1	Human	Predator	616	1	2		Juvenile	Healthy	No	5		47	13			Escaping		29			No	Yes	3	0.6			Yes	V	13		Y
700	24.06.2023	Newbrook1	Human	Predator	617	1	2		Adult	Healthy	No	1	No	38		No	H	Feeding	Not Alert	21	No	H			1		3.97	2.01511	Yes	V	8		N				Yes	V
701	24.06.2023	Newbrook1	Human	Predator	618	1	2		Baby	Healthy	No	1		12	4	No	N	Alert	Alert	10	No	N			1		0.49	8.16327	Yes	F	4		Y
702	24.06.2023	Newbrook1	Rabbit	Non-predator	619	1	2		Adult	Healthy	No	1	No	43	5	No	N	Alert	Alert	13	No	N			1				Yes	V	5		Y
703	24.06.2023	Newbrook1	Human	Predator	620	1	2		Adult	Healthy	No	3	No	51	7	No	N	Alert	Alert	28	No	N	No	No	1	0.333333	1.31	5.34351	Yes	V	7		Y
704	24.06.2023	Newbrook1	Human	Predator	620	1	2		Adult	Healthy	No	3	No	51	7	No	N	Alert	Alert	28	No	N	No	Yes	2	0.666667	1.22	5.7377	Yes	F	7		Y
705	24.06.2023	Newbrook1	Human	Predator	621	1	2		Adult	Healthy	No	1	No	28	8	No	N	Feeding	Not Alert	21	No	N			1		3.22	2.48447	No	H	8		Y
706	24.06.2023	Newbrook1	Human	Predator	622	1	2		Juvenile	Healthy	No	2		32	10	No	N	Resting	Not Alert	13	No	N	No	No	1	0.5	3.66	1.91257	Yes	V	7		N			3	Yes	V
707	29.06.2023	Newbrook1	Human	Predator	623	1	2		Adult	Healthy	No	1	No	35	10	No	N	Feeding	Not Alert	26	No	N			1		3.8	2.63158	Yes	V	10		N			0	No	N
708	29.06.2023	Newbrook1	Marten	Predator	624	1	2		Baby	Healthy	No	2		40	7	No	N	Alert	Alert	22	No	N	No	No	1	0.5	1.32	5.30303	Yes	V	7		Y
709	29.06.2023	Newbrook1	Human	Predator	625	1	2		Adult	Healthy	No	1	No	28	18	No	N	Resting	Not Alert	14	No	N			1		7.06	2.54958	Yes	V	18		N			1	No	H
710	29.06.2023	Newbrook1	Marten	Predator	626	1	2		Baby	Healthy	No	1		18	6	No	N	Alert	Alert	13	No	N			1		1	6	No	N	6		Y
711	29.06.2023	Newbrook1	Marten	Predator	627	1	2		Adult	Healthy	No	1	No	10		No	N	Alert	Alert	9	No	N			1		12.4	5.48387	Yes	F	68		N
712	29.06.2023	Newbrook1	Human	Predator	628	1	2		Baby	Healthy	No	2		44	30	No	N	Alert	Alert	31	No	N	Yes	Yes	2	1	4.28	6.30841	Yes	F	27		N			6	No	N
713	29.06.2023	Newbrook1	Human	Predator	629	1	2		Adult	Healthy	No	3	No	57	16			Escaping		57			Yes	Yes	3	1	2.47	5.26316	Yes	V	13		N			3	No	H
714	29.06.2023	Newbrook1	Human	Predator	629	1	2		Adult	Healthy	No	3	No	57	16			Escaping		57			Yes	Yes	3	1	2.47	5.26316	Yes	V	13		N			3
715	29.06.2023	Newbrook1	Marten	Predator	630	1	2		Adult	Healthy	No	1	No	13	6	No	N	Alert	Alert	12	No	N			1		1.3	4.61538	No	N	6		Y
716	29.06.2023	Newbrook1	Human	Predator	631	1	2		Adult	Healthy	No	1	No	73	30	No	N	Alert	Alert	35	No	N			1		3.2	7.5	Yes	F	24		N			6	No	H
717	29.06.2023	Newbrook1	Human	Predator	632	1	2		Adult	Healthy	No	1	No	35	21	No	N	Alert	Alert	24	No	N			1		3.19	5.32915	Yes	V	17		N			4	Yes	V
718	29.06.2023	Newbrook1	Human	Predator	633	1	2		Adult	Healthy	No	1	No	53	22	No	N	Alert	Alert	43	No	N			1		2.43	6.17284	Yes	F	15		N			4	No	N
719	29.06.2023	Newbrook1	Human	Predator	634	1	2		Adult	Healthy	No	1	No	16				Escaping		16					1		2.44	8.60656	Yes	V	21		N				Yes	V
720	29.06.2023	Newbrook1	Human	Predator	635	1	2		Adult	Healthy	No	1	No	43				Escaping		43					1		4.25	4	Yes	V	17		N				No	N
721	29.06.2023	Newbrook1	Human	Predator	636	1	2		Adult	Healthy	No	1	No	43		No	N	Alert	Alert	30	No	N			1		2.91	4.46735	Yes	V	13		N				No	N
722	29.06.2023	Newbrook1	Human	Predator	637	1	2		Adult	Healthy	No	1	No	41	18	No	N	Feeding	Not Alert	28	No	N			1		1.5	7.33333	Yes	V	11		N			7	No	N
723	29.06.2023	Newbrook1	Human	Predator	638	1	2		Adult	Healthy	No	1	No	62	24			Escaping		62					1		2.25	5.33333	Yes	V	12		N			12	No	H
724	29.06.2023	Newbrook1	Human	Predator	639	1	2		Adult	Healthy	No	1	No	62	21	No	N	Feeding	Not Alert	18	No	N			1		3.5	3.14286	Yes	F	11		N			10	No	N
725	29.06.2023	Newbrook1	Marten	Predator	640	1	2		Adult	Healthy	No	1	No	30		No	N	Alert	Alert	15	No	N			1		2.25	2.22222	No	H	5		Y
726	29.06.2023	Newbrook1	Marten	Predator	641	1	2		Adult	Healthy	No	1	No	30		No	N	Alert	Alert	6	No	N			1		1.41	3.5461	Yes	F	5		Y
727	29.06.2023	Newbrook1	Human	Predator	642	1	1		Juvenile	Healthy	No	1		58	8	Yes	V	Feeding	Not Alert	11	Yes	V			1		1.87	3.74332	Yes	V	7		N			1	Yes	V
728	29.06.2023	Newbrook1	Human	Predator	643	1	1		Adult	Healthy	No	1	No	68	10	No	N	Feeding	Not Alert	58	No	N			1		1.04	3.84615	Yes	V	4		N			6	No	N
729	29.06.2023	Newbrook1	Human	Predator	644	1	1		Juvenile	Healthy	No	4		54	14	No	N	Feeding	Not Alert	30	No	N	No	Yes	2	0.5	2.59	5.40541	Yes	F	14		Y
730	29.06.2023	Newbrook1	Human	Predator	645	1	1		Adult	Healthy	No	1	No	38	14	No	H	Feeding	Not Alert	22	No	H			1		2.5	3.6	Yes	V	9		N			4	Yes	V
731	29.06.2023	Newbrook1	Human	Predator	646	1	1		Adult	Healthy	No	3	Yes	34		Yes	V	Alert	Alert	26	Yes	V	No	No	1	0.333333	1.78	3.37079	Yes	V	6		N				Yes	V
732	29.06.2023	Newbrook1	Human	Predator	646	1	1		Juvenile	Healthy	No	3		30	15	No	N	Feeding	Not Alert	27	No	N	No	Yes	2	0.666667	2.15	6.97674	Yes	V	15		N				No	N
733	29.06.2023	Newbrook1	Human	Predator	646	1	1		Adult	Healthy	No	3	Yes	31	10			Alert	Alert	26			No	Yes	2	0.666667			Yes	V	10		N				Yes	V
734	29.06.2023	Newbrook1	Human	Predator	647	1	1		Baby	Healthy	No	1		32	12	No	N	Alert	Alert	16	No	N			1		2.96	4.05405	Yes	F	12		N			1	No	N
735	29.06.2023	Newbrook1	Human	Predator	648	1	1		Baby	Healthy	No	1		30	15			Escaping		24					1		3.85	3.8961	Yes	F	15		Y
736	29.06.2023	Newbrook1	Human	Predator	649	1	1		Juvenile	Healthy	No	5		110	10	No	H	Alert	Alert	25	No	H	No	No	1	0.2	2.9	3.44828	Yes	V	10		Y
737	29.06.2023	Newbrook1	Human	Predator	649	1	1		Adult	Healthy	No	5	Yes	110	10	No	N	Alert	Alert	25	No	N	No	No	1	0.2	3.5	2.85714	Yes	V	10		Y
738	29.06.2023	Newbrook1	Human	Predator	649	1	1		Adult	Healthy	No	5	Yes	110	10	No	N	Alert	Alert	25	No	N	No	No	1	0.2			Yes	V	10		Y
739	29.06.2023	Newbrook1	Human	Predator	649	1	1		Adult	Healthy	No	5	Yes	110	9	No	N	Alert	Alert	25	No	N	No	No	1	0.2			Yes	V	9		Y
740	29.06.2023	Newbrook1	Human	Predator	650	1	1		Adult	Healthy	No	1	No	50	21	No	N	Alert	Alert	49	No	N			1		5.31	2.82486	Yes	V	15		N			6	No	N
741	29.06.2023	Newbrook1	Human	Predator	651	1	1		Baby	Healthy	No	1		99	6	No	N	Alert	Alert	17	No	N			1		1.1	1.81818	Yes	V	2		N			4	Yes	V
742	29.06.2023	Newbrook1	Human	Predator	652	1	1		Adult	Healthy	No	2	Yes	20	2	No	H	Alert	Alert	14	No	H	No	No	1	0.5	0.8	2.5	No	N	2		Y
743	29.06.2023	Newbrook1	Fox	Predator	653	1	1		Adult	Healthy	No	1	No	30	6			Feeding	Not Alert	20					1		1.28	4.6875	Yes	V	6		Y
744	29.06.2023	Newbrook1	Human	Predator	654	1	1		Adult	Healthy	No	1	No	61	7	No	N	Alert	Alert	41	No	N			1		3.75	1.86667	No	H	7		Y
745	29.06.2023	Newbrook1	Human	Predator	655	1	1		Juvenile	Healthy	No	1		37	5			Escaping		37					1		0.82	6.09756	No	H	5		Y
746	29.06.2023	Newbrook1	Human	Predator	656	1	1		Adult	Healthy	No	2	No	56	13			Escaping		56			No	No	1	0.5	2.09	5.74163	Yes	F	12		N			1	No	N
747	29.06.2023	Newbrook1	Human	Predator	657	1	1		Adult	Healthy	No	1	No	75	4	No	N	Escaping		60					1		2.19	1.36986	Yes	V	3		N			1	No	N
748	29.06.2023	Newbrook1	Human	Predator	658	1	1		Adult	Healthy	No	3	No	50	5	No	N	Alert	Alert	41	No	N	No	Yes	2	0.666667	1.22	3.27869	Yes	F	4
749	29.06.2023	Newbrook1	Human	Predator	658	1	1		Adult	Healthy	No	1	No	50	4	No	N	Alert	Alert	40	No	N			1		1.16	3.44828	Yes	V	4		Y
750	29.06.2023	Newbrook1	Human	Predator	659	1	1		Adult	Healthy	No	2	No	77				Feeding	Not Alert	11	No	N	No	No	1	0.5	3.34	5.08982	Yes	V	17		N				No	H
751	29.06.2023	Newbrook1	Human	Predator	659	1	1		Adult	Healthy	No	2	No	73	8	Yes	V	Feeding	Not Alert	22	Yes	V	No	No	1	0.5	1.44	5.55556	Yes	V	8		Y
752	29.06.2023	Newbrook1	Human	Predator	660	1	1		Adult	Healthy	No	4	No	43	7	No	N	Feeding	Not Alert	35	No	N	No	No	1	0.25	2.88	2.43056	No	H	7		N			1	No	N
753	29.06.2023	Newbrook1	Human	Predator	660	1	1		Adult	Healthy	No	4	No	48	3	No	N	Feeding	Not Alert	37	No	N	No	No	1	0.25	1.19	2.52101	No	H	3
754	29.06.2023	Newbrook1	Human	Predator	661	1	1		Adult	Healthy	No	1	No	45	4	No	N	Feeding	Not Alert	25	No	N			1		1.4	2.85714	Yes	V	4		N			1	No	H
755	29.06.2023	Newbrook1	Human	Predator	662	1	1		Adult	Healthy	No	1	No	25	32			Escaping		25					1		3	9.66667	Yes	F	29		N			3	Yes	F
756	29.06.2023	Newbrook1	Human	Predator	663	1	1		Adult	Healthy	No	4	No	45	15	No	N	Feeding	Not Alert	33	No	N	Yes	Yes	4	1			Yes	V	15		Y
757	29.06.2023	Newbrook1	Human	Predator	663	1	1		Adult	Healthy	No	4	No	45	15	No	N	Feeding	Not Alert	33	No	N	Yes	Yes	4	1			Yes	V	15		Y
758	29.06.2023	Newbrook1	Human	Predator	663	1	1		Adult	Healthy	No	4	No	45	15	No	N	Feeding	Not Alert	33	No	N	Yes	Yes	4	1			Yes	V	15		Y
759	29.06.2023	Newbrook1	Human	Predator	664	1	1		Juvenile	Healthy	No	1		14				Escaping		14					1		2.75	3.63636	Yes	V	10		N				No	N
760	29.06.2023	Newbrook1	Human	Predator	665	2	1		Juvenile	Healthy	No	2		25	3	No	N	Alert	Alert	20	No	N	Yes	Yes	2	1	1.5	2	No	N	3		Y
761	29.06.2023	Newbrook1	Human	Predator	666	1	1		Juvenile	Healthy	No	1		75		No	N	Alert	Alert	23	No	N			1		1	3	No	N	3		Y
762	29.06.2023	Newbrook1	Human	Predator	667	1	1		Baby	Healthy	No	1		76	10	No	N	Feeding	Not Alert	25	No	N			1		1.96	5.10204	Yes	V	10		Y
763	29.06.2023	Newbrook1	Human	Predator	668	1	1		Adult	Healthy	No	1	No	37		No	N	Alert	Alert	35	No	N			1		1.5	2	Yes	V	3		N				No	H
764	29.06.2023	Newbrook1	Human	Predator	669	1	1		Adult	Healthy	No	2	No	35	7			Escaping		35			Yes	Yes	2	1	1.3	5.38462	Yes	V	7		Y
765	29.06.2023	Newbrook1	Human	Predator	670	1	1		Adult	Healthy	No	2	Yes	12	7			Escaping		12			Yes	Yes	2	1			Yes	V	7		Y
766	29.06.2023	Newbrook1	Human	Predator	671	1	1		Juvenile	Healthy	No	1		45	10			Escaping		45					1		1.03	9.70874	Yes	F	10		Y
767	29.06.2023	Newbrook1	Human	Predator	672	1	1		Baby	Healthy	No	1		29	22			Escaping		29					1				Yes	F	21		N			1	Yes	F
768	29.06.2023	Newbrook1	Human	Predator	673	1	1		Juvenile	Healthy	No	2		27	3			Escaping		27			No	No	1	0.5			No	N	3		N			0	No	N
769	29.06.2023	Newbrook1	Human	Predator	674	1	1		Baby	Healthy	No	1		17	1	No	N	Alert	Alert	17	No	N			1				No	N	1		N			0	No	N
770	29.06.2023	Newbrook1	Fox	Predator	675	1	1		Adult	Healthy	No	1	No	25		No	N	Alert	Alert	15	No	N			1		1.2	3.33333	Yes	V	4
771	29.06.2023	Newbrook1	Fox	Predator	676	1	1		Adult	Healthy	No	1	No	25		No	N	Alert	Alert	15	No	N			1		1.4	2.85714	Yes	V	4
772	29.06.2023	Newbrook1	Human	Predator	677	1	1		Adult	Healthy	No	1	No	45	2	No	N	Alert	Alert	40					1		1.3	1.53846			2		Y
773	29.06.2023	Newbrook1	Human	Predator	678	1	1		Adult	Healthy	No	1	No	40	2	No	N	Feeding	Not Alert	35					1		2.03	0.985222	Yes	F	2		Y
774	29.06.2023	Newbrook1	Human	Predator	679	1	1		Adult	Healthy	No	3	No	35	6	No	N	Feeding	Not Alert	25	No	N	No	No	1	0.333333	2.4	2.5	Yes	V	6		Y
775	01.07.2023	Newbrook1	Human	Predator	680	1	1		Baby	Healthy	No	1		10	11	No	N	Hiding	Not Alert	10	No	N			1		2.15	6.97674	Yes	V	15		N			1	No	N
776	01.07.2023	Newbrook1	Human	Predator	681	1	1		Adult	Healthy	No	1	No	31	13	No	N	Alert	Alert	23	No	N			1		1.97	4.06091	Yes	V	8		N			5	No	N
777	01.07.2023	Newbrook1	Human	Predator	682	1	1		Adult	Healthy	No	1	No	90	24	No	N	Resting	Not Alert	43	No	N			1		4.03	3.47395	Yes	V	14		N			10	No	H
778	01.07.2023	Newbrook1	Human	Predator	683	1	1		Adult	Healthy	No	1	No	90	24	No	N	Resting	Not Alert	26	No	N			1		2.94	4.7619	Yes	F	14		N			10	No	N
779	01.07.2023	Newbrook1	Human	Predator	684	1	1		Adult	Healthy	No	2	No	49	14	Yes	V	Feeding	Not Alert	28	Yes	V	Yes	Yes	2	1	2.97	4.3771	Yes	F	13		N			1	No	N
780	01.07.2023	Newbrook1	Human	Predator	685	1	1		Adult	Healthy	No	1	No	59						30	No	N			1		2.34	4.2735	Yes	V	10		Y
781	01.07.2023	Newbrook1	Human	Predator	686	1	1		Adult	Healthy	No	2	No	49	14	Yes	V	Feeding	Not Alert	28	No	N	Yes	Yes	2	1			Yes	F	13		N			1	No	N
782	01.07.2023	Newbrook1	Human	Predator	687	1	1		Adult	Healthy	No	1	No	38	12	No	H	Alert	Alert	22	No	H			1		2.6	3.07692	Yes	V	8		N			4	No	N
783	01.07.2023	Newbrook1	Human	Predator	688	1	1		Juvenile	Healthy	No	1		30	10	No	N	Resting	Not Alert	10	No	H			1		2.16	2.31481	Yes	F	5		N			5	Yes	F
784	01.07.2023	Newbrook1	Human	Predator	689	1	1		Baby	Healthy	No	1		33	4	Yes	V	Alert	Alert	4	Yes	V			1		1.91	2.09424	Yes	V	4		Y
785	01.07.2023	Newbrook1	Human	Predator	690	1	1		Adult	Healthy	No	1	No	23	20	No	N	Resting	Not Alert	16	No	N			1		2.59	3.4749	Yes	V	9		N			4	No	N
786	01.07.2023	Newbrook1	Rabbit	Non-predator	691	1	1		Adult	Healthy	No	1	No	33	11			Feeding	Not Alert	9					1		1.72	6.39535	Yes	V	11		N			1	Yes	V
787	01.07.2023	Newbrook1	Human	Predator	692	1	1		Juvenile	Healthy	No	1		76	4	No	N	Feeding	Not Alert	30	No	N			1		1.03	3.8835	Yes	F	4		Y
788	01.07.2023	Newbrook1	Human	Predator	693	1	1		Adult	Healthy	No	1	No	30	5	Yes	V	Alert	Alert	20	Yes	V			1		0.6	8.33333	Yes	F	5		Y
789	01.07.2023	Newbrook1	Human	Predator	694	1	1		Adult	Healthy	No	1	No	75	2	No	N	Alert	Alert	50	No	N			1		0.47	4.25532	No	N	2		Y
790	01.07.2023	Newbrook1	Human	Predator	695	1	1		Baby	Healthy	No	1		60	1	No	N	Feeding	Not Alert	14	Yes	V			1		0.5	2	Yes	V	1		Y
791	01.07.2023	Newbrook1	Human	Predator	696	2	1		Adult	Healthy	No	1	No	40	3	No	N	Alert	Alert	20	No	N			1		0.72	4.16667	No	N	3		Y
792	01.07.2023	Newbrook1	Human	Predator	697	1	1		Juvenile	Healthy	No	2		46	5	No	N	Alert	Alert	46	No	N	Yes	Yes	2	1	0.53	9.43396	Yes	F	5		Y
793	01.07.2023	Newbrook1	Human	Predator	698	1	1		Adult	Healthy	No	2	No	56	4	No	N	Alert	Alert	56	No	N	Yes	Yes	2	1			Yes	F	4		Y
794	01.07.2023	Newbrook1	Marten	Predator	699	1	1		Juvenile	Healthy	No	1		30	2	No	N	Feeding	Not Alert	17	No	N			1		0.91	2.1978	Yes	F	2		Y
795	01.07.2023	Newbrook1	Human	Predator	700	1	1		Adult	Healthy	No	1	No	50		No	N	Alert	Alert	33	No	N			1		1.47	5.44218	Yes	V	8
796	01.07.2023	Newbrook1	Human	Predator	701	1	1		Adult	Healthy	No	2	Yes	73	20	No	N	Feeding	Not Alert	60	No	N	No	No	1	0.5	3.5	5.71429	Yes	F	20		Y
797	01.07.2023	Newbrook1	Human	Predator	702	1	1		Baby	Healthy	No	1		57	18	No	N	Feeding	Not Alert	27	No	N			1		3.5	5.14286	Yes	V	18		N			1	Yes	V
798	01.07.2023	Newbrook1	Human	Predator	703	1	1		Adult	Healthy	No	2	No	21	2	No	H	Alert	Alert	19	No	H					1.66	0.60241	Yes	V	1		N			1	Yes	V
799	01.07.2023	Newbrook1	Human	Predator	704	1	1		Adult	Healthy	No	1	No	33	2	No	N	Alert	Alert	31	No	N			1		0.69	2.89855	No	H	2		Y
800	01.07.2023	Newbrook1	Human	Predator	705	1	1		Adult	Healthy	No	1	No	32	6	Yes	F	Alert	Alert	17	Yes	F			1		1.56	3.20513	Yes	V	5		N			1	Yes	V
801	01.07.2023	Newbrook1	Human	Predator	706	1	1		Adult	Healthy	No	2	No	45				Alert	Alert		Yes	V	Yes	Yes	2	1	2.85	2.45614	Yes	F	7		N			1	Yes	F
802	01.07.2023	Newbrook1	Human	Predator	707	1	1		Adult	Healthy	No	1	No	45	3	Yes	V	Alert	Alert	43	Yes	V			1		0.63	4.7619	Yes	V	3		Y
803	01.07.2023	Newbrook1	Human	Predator	708	1	1		Adult	Healthy	No	2	No	45	6	Yes	V	Alert	Alert	28	Yes	V	No	No	1	0.5	1.09	3.66972	Yes	V	4		N			2	Yes	V
804	01.07.2023	Newbrook1	Human	Predator	709	1	1		Adult	Healthy	No	1	No	55	3			Feeding	Not Alert	50					1		0.75	2.66667	Yes	V	2		N			1	Yes	V
805	01.07.2023	Newbrook1	Human	Predator	710	1	1		Adult	Healthy	No	1	No	60	20	Yes	V	Feeding	Not Alert	22	Yes	V			1		2.62	3.81679	Yes	F	10		N			10	Yes	F
806	01.07.2023	Newbrook1	Human	Predator	711	1	1		Adult	Healthy	No	2	No	72	8	No	N	Alert	Alert	27	No	N	No	No	1	0.5	1.3	6.15385	Yes	V	8		Y
807	01.07.2023	Newbrook1	Human	Predator	712	1	1		Adult	Healthy	No	2	No	76	11	No	N	Alert	Alert	27	Yes	V	No	No	1	0.5	1.72	2.90698	Yes	V	5		N			7	No	N
808	01.07.2023	Newbrook1	Human	Predator	713	1	1		Adult	Healthy	No	1	No	49		No	N	Alert	Alert	23	No	N			1		2	7.5	Yes	F	15		N				No	H
809	01.07.2023	Newbrook1	Human	Predator	714	1	1		Adult	Healthy	No	1	No	50	25			Alert	Alert	50					1		4.94	5.06073	Yes	F	25
810	01.07.2023	Newbrook1	Human	Predator	715	1	1		Baby	Healthy	No	1		34	28	Yes	V	Feeding	Not Alert	11	Yes	V			1		1.62	8.64198	Yes	V	14		N			28	Yes	V
811	01.07.2023	Newbrook1	Human	Predator	716	2	1		Baby	Healthy	No	1		25	28	Yes	V	Alert	Alert	25	Yes	V			1		2.72	10.2941	Yes	V	28		Y
812	01.07.2023	Newbrook1	Human	Predator	717	1	1		Adult	Healthy	No	1	No	30	23	No	N	Feeding	Not Alert	21	No	H			1		8.56	2.68692	Yes	F	23		N				Yes	F
813	01.07.2023	Newbrook1	Human	Predator	718	1	1		Adult	Healthy	No	3	No	50	64	No	H	Feeding	Not Alert	19	No	H	Yes	Yes	3	1	8.72	7.33945	Yes	F	64		Y
814	01.07.2023	Newbrook1	Human	Predator	718	1	1		Adult	Healthy	No	3	No	50	64	No	H	Feeding	Not Alert	19	No	H	Yes	Yes	3	1	9.02	7.09534	Yes	F	64		Y
815	01.07.2023	Newbrook1	Human	Predator	718	1	1		Adult	Healthy	No	3	No	50	64	No	H	Feeding	Not Alert	19	No	H	Yes	Yes	3	1			Yes	F	64		Y
816	01.07.2023	Newbrook1	Human	Predator	719	1	1		Adult	Healthy	No	1	No	23		No	H	Alert	Alert	15	No	H			1		1.82	4.3956	Yes	V	8		N				No	H
817	01.07.2023	Newbrook1	Human	Predator	720	1	1		Adult	Healthy	No	1	No	53		No	H	Feeding	Not Alert	30	No	H			1				Yes	F			N				No	H
818	01.07.2023	Newbrook1	Human	Predator	721	1	1		Juvenile	Healthy	No	1		40	4	No	N	Resting	Not Alert	17	No	N			1		2.16	2.77778	Yes	V	6		N				Yes	F
819	01.07.2023	Newbrook1	Human	Predator	722	1	1		Juvenile	Healthy	No	3		76	18	No	N	Feeding	Not Alert	32	No	N	No	No	1	0.333333	4.03	3.72208	Yes	F	15		N			6	Yes	V
820	01.07.2023	Newbrook1	Human	Predator	722	1	1		Adult	Healthy	No	3	Yes	76	9	No	N	Feeding	Not Alert	32	No	N	No	No	1	0.333333	1.5	6	Yes	F	9		Y
821	01.07.2023	Newbrook1	Human	Predator	722	1	1		Adult	Healthy	No	3	Yes	81	9	No	H	Alert	Alert	32	No	H	No	No	1	0.333333	1.5	4	Yes	V	6		N			3	No	H
822	01.07.2023	Newbrook1	Rabbit	Non-predator	723	1	1		Adult	Healthy	No	3	No	25	2	No	N	Alert	Alert	10	No	N	No	No	1	0.333333	0.53	3.77358	Yes	V	2		Y
823	01.07.2023	Newbrook1	Rabbit	Non-predator	724	1	1		Adult	Healthy	No	2	No	10	2	No	N	Alert	Alert	6	No	N	No	No	1	0.5	0.41	4.87805	Yes	V	2		Y
824	01.07.2023	Newbrook1	Rabbit	Non-predator	725	1	1		Adult	Healthy	No	1	No	6	3	No	N	Alert	Alert	6	No	N			1		1.4	2.14286	Yes	F	3		Y			1	No	N
825	01.07.2023	Newbrook1	Rabbit	Non-predator	726	2	1		Adult	Healthy	No	1	No	6	1	No	N	Alert	Alert	6	No	N			1		0.3	3.33333	No	H	1		Y
826	01.07.2023	Newbrook1	Rabbit	Non-predator	727	1	1		Baby	Healthy	No	1		34	9	No	N	Alert	Alert	29	No	N			1		2.18	3.66972	No	H	8		N			1	No	N
827	01.07.2023	Newbrook1	Human	Predator	728	1	1		Adult	Healthy	No	1	No	16	2	Yes	F	Alert	Alert	13	Yes	F			1		1.07	0.934579	Yes	V	1		N			1	No	H
828	01.07.2023	Newbrook1	Marten	Predator	729	1	1		Adult	Healthy	No	5	Yes	15	3	No	H	Feeding	Not Alert	14	No	H	Yes	Yes	5	1	0.9	3.33333	Yes	V	3		Y
829	01.07.2023	Newbrook1	Marten	Predator	729	1	1		Adult	Healthy	No	5	Yes	15	3	No	H	Feeding	Not Alert	14	No	H	Yes	Yes	5	1	0.9	3.33333	Yes	V	3		Y
830	01.07.2023	Newbrook1	Marten	Predator	729	1	1		Adult	Healthy	No	5	Yes	15	3	No	H	Feeding	Not Alert	14	No	H	Yes	Yes	5	1	0.9	3.33333	Yes	V	3		Y
831	01.07.2023	Newbrook1	Marten	Predator	729	1	1		Juvenile	Healthy	No	5		15	5	No	H	Feeding	Not Alert	14	No	H	Yes	Yes	5	1	2.5	2	Yes	V	5		Y
832	01.07.2023	Newbrook1	Marten	Predator	729	1	1		Juvenile	Healthy	No	5		15	5	No	H	Feeding	Not Alert	14	No	H	Yes	Yes	5	1	2.89	1.7301	Yes	V	5		Y
833	01.07.2023	Newbrook1	Marten	Predator	730	1	1		Adult	Healthy	No	1	No	51	9	No	N	Alert	Alert	38	No	N			1		2.38	3.36134	Yes	V	8		Y			1	No	N
834	01.07.2023	Newbrook1	Marten	Predator	731	1	1		Adult	Healthy	No	1	No	39	4	No	N	Alert	Alert	29	No	N			1		0.81	4.93827	Yes	V	4		Y
835	01.07.2023	Newbrook1	Human	Predator	732	1	1		Adult	Healthy	No	2	Yes	37		No	H	Alert	Alert	25	No	H	No	No	1	0.5	1.23	8.94309	Yes	V	11		N				No	N
836	01.07.2023	Newbrook1	Human	Predator	732	1	1		Baby	Healthy	No	2		40	19	No	N	Feeding	Not Alert	25	No	N	No	No	1	0.5	3.06	5.55556	Yes	F	17		N			2	No	N
837	01.07.2023	Newbrook1	Human	Predator	733	1	1		Juvenile	Healthy	No	1		38	36			Escaping		38					1		4	8.75	Yes	F	35		N			1	No	N
838	01.07.2023	Newbrook1	Human	Predator	734	1	1		Adult	Healthy	No	2	Yes	40	12	No	H	Alert	Alert	24	No	H	No	No	1	0.5	3.22	3.72671	Yes	V	12		N			0	No	N
839	01.07.2023	Newbrook1	Fox	Predator	735	1	1		Adult	Healthy	No	1	No	21	1			Alert	Alert	14					1		0.4	2.5	Yes	V	1		Y
840	02.07.2023	Newbrook1	Human	Predator	736	1	1		Adult	Healthy	No	1	No	47	7	No	N	Alert	Alert	33	No	N			1		2.06	3.39806	Yes	V	7		Y
841	02.07.2023	Newbrook1	Human	Predator	737	1	1		Adult	Healthy	No	1	No	31	4	No	N	Alert	Alert	28	No	N			1		1.15	3.47826	Yes	F	4		Y
842	02.07.2023	Newbrook1	Human	Predator	738	1	1		Adult	Healthy	No	2	No	100	23	No	N	Resting	Not Alert	14	No	N	No	No	1	0.5	3.81	4.19948	Yes	F	16		N			7	Yes	V
843	02.07.2023	Newbrook1	Human	Predator	738	1	1		Adult	Healthy	No	2	No	108	13	No	N	Resting	Not Alert	18	Yes	V	No	No	1	0.5	2.72	2.57353	Yes	F	7		N			6	Yes	V
844	02.07.2023	Newbrook1	Human	Predator	739	1	1		Adult	Healthy	No	1	No	31	2			Alert	Alert	27	Yes	V			1		0.37	5.40541	Yes	V	2		Y
845	02.07.2023	Downham	Human	Predator	740	1	1		Adult	Healthy	No	1	No	70	2	No	N	Feeding	Not Alert	18	No	H			1		0.75	2.66667	Yes	V	2		Y
846	02.07.2023	Downham	Human	Predator	741	1	1		Adult	Healthy	No	1	No	71				Escaping		71					1		1.1	6.36364	Yes	F	7		Y
847	02.07.2023	Downham	Human	Predator	742	1	1		Juvenile	Healthy	No	1		17	3			Alert	Alert	17					1		1	3	Yes	V	3		Y
848	02.07.2023	Newbrook1	Marten	Predator	743	1	1		Adult	Healthy	No	1	No	22	1	No	H	Alert	Alert	12	Yes	V			1		0.5	2	Yes	V	1		Y
849	02.07.2023	Newbrook1	Marten	Predator	744	1	1		Adult	Healthy	No	1	No	22	4			Alert	Alert	11					1		1.3	3.07692	Yes	V	4		Y
850	02.07.2023	Newbrook1	Marten	Predator	745	1	1		Adult	Healthy	No	1	No	46	2	No	H	Alert	Alert	32	No	H			1		10.91	7.51604	Yes	F	82		N				No	H
851	02.07.2023	Newbrook1	Human	Predator	746	1	1		Adult	Healthy	No	1	No	57	27			Escaping		57					1		2.88	7.29167	Yes	V	21		N			6	No	N
852	02.07.2023	Newbrook1	Fox	Predator	747	1	1		Adult	Healthy	No	3	No	20		No	N	Alert	Alert	18	Yes	V	No	No	1	0.333333	1.66	1.80723	Yes	F	3		N
853	02.07.2023	Newbrook1	Human	Predator	748	1	1		Baby	Healthy	No	1		33	2	No	N	Alert	Alert	16	No	N			1		0.33	3.0303	Yes	V	1		N			1	Yes	V
854	02.07.2023	Newbrook1	Human	Predator	749	1	1		Juvenile	Healthy	No	1		48	14	No	N	Feeding	Not Alert	47	No	N			1		1.25	11.2	Yes	V	14		Y
855	02.07.2023	Newbrook1	Human	Predator	750	1	1		Adult	Healthy	No	2	No	60	5	Yes	V	Feeding	Not Alert	29	Yes	V	No	No	1	0.5	1.16	0.862069	Yes	F	1		N			4	No	H
856	02.07.2023	Newbrook1	Human	Predator	751	1	1		Adult	Healthy	No	6	No	83	23			Escaping		53			No	No	1	0.166667	2.65	6.41509	Yes	V	17		N			6	No	H
857	02.07.2023	Newbrook1	Human	Predator	751	1	1		Adult	Healthy	No	6	No	83	6			Escaping		81			No	No	1	0.166667	1.16	5.17241	Yes	V	6		Y
858	02.07.2023	Newbrook1	Human	Predator	752	1	1		Adult	Healthy	No	3	Yes	80	4	No	N	Alert	Alert		No	N	No	No	1	0.333333	3.03	1.32013	Yes	V	4		Y
859	02.07.2023	Newbrook1	Human	Predator	752	1	1		Juvenile	Healthy	No	3		83	2	No	N	Alert	Alert		No	N	No	No	1	0.333333	1.34	1.49254	Yes	F	2		Y
860	02.07.2023	Newbrook1	Human	Predator	752	1	1		Juvenile	Healthy	No	3		83	2	No	N	Alert	Alert		No	N	No	No	1	0.333333	1.94	1.03093	Yes	F	2		Y
861	02.07.2023	Newbrook1	Human	Predator	753	1	1		Adult	Healthy	No	2	No	60	19	No	N	Alert	Alert	57	No	N	No	No	1	0.5	2.07	6.76329	Yes	V	14		N			5	No	H
862	02.07.2023	Newbrook1	Human	Predator	754	1	1		Adult	Healthy	No	1	No	36	3	No	H	Alert	Alert	33	No	H			1		1.09	2.75229	Yes	V	3		Y
863	02.07.2023	Newbrook1	Human	Predator	755	1	1		Baby	Healthy	No	2		45	35			Escaping		45			No	No	1	0.5	2.78	12.2302	Yes	F	34		N			1	No	N
864	02.07.2023	Newbrook1	Human	Predator	756	1	1		Juvenile	Healthy	No	2		43	36			Alert	Alert	43			No	No	1	0.5	3.06	7.51634	Yes	F	23		N			13	No	N
865	02.07.2023	Newbrook1	Human	Predator	757	1	3		Adult	Healthy	No	1	No	36	4	No	N	Feeding	Not Alert	31	No	N			1		1.28	3.125	No	N	4		Y
866	02.07.2023	Newbrook1	Human	Predator	758	1	1		Adult	Healthy	No	2	No	56	5	No	H	Feeding	Not Alert	25	No	H	Yes	Yes	2	1	2.6	1.92308	Yes	F	5		Y
867	02.07.2023	Newbrook1	Human	Predator	758	1	1		Adult	Healthy	No	2	No	56	6	No	H	Feeding	Not Alert	25	No	H	Yes	Yes	2	1	2.22	2.25225	Yes	F	5		N			1	No	N
868	02.07.2023	Newbrook1	Rabbit	Non-predator	759	1	1		Adult	Healthy	No	2	No	14	1	No	H	Feeding	Not Alert	12	No	H	Yes	Yes	2	1	0.75	1.33333	Yes	F	1		Y
869	02.07.2023	Newbrook1	Rabbit	Non-predator	759	1	1		Adult	Healthy	No	2	No	15	1	No	H	Feeding	Not Alert	13	No	H	Yes	Yes	2	1			Yes	F	1		Y
870	02.07.2023	Newbrook1	Rabbit	Non-predator	760	1	1		Adult	Healthy	No	1	No	9	1	No	N	Feeding	Not Alert	8	No	N			1		0.54	1.85185	No	N	1		Y
871	02.07.2023	Newbrook1	Rabbit	Non-predator	761	1	1		Adult	Healthy	No	1	No	18	1	No	N	Alert	Alert	10	Yes	V			1		0.34	2.94118	Yes	V	1		Y
872	02.07.2023	Newbrook1	Marten	Predator	762	1	1		Adult	Healthy	No	1	No	31	3	No	H	Feeding	Not Alert	23	No	H			1		0.5	6	Yes	V	3		Y
873	02.07.2023	Newbrook1	Marten	Predator	763	1	1		Adult	Healthy	No	1	No	49	19	Yes	V	Feeding	Not Alert	21	Yes	V			1		1.72	11.0465	Yes	F	19		Y
874	05.07.2023	Owley	Human	Predator	764	1	2		Adult	Healthy	No	2	No	110		No	N	Alert	Alert	69	No	N	No	No	1	0.5	0.78		Yes	V			N			0	No	N
875	05.07.2023	Owley	Human	Predator	765	1	2		Juvenile	Healthy	No	1		43	3	Yes	V	Alert	Alert	43	Yes	V			1		0.78	3.84615	Yes	V	3		N			0	No	N
876	05.07.2023	Owley	Human	Predator	766	1	2		Adult	Healthy	No	1	No	22	23			Escaping		22					1		2.13	10.7981	Yes	F	23		Y
877	05.07.2023	Owley	Human	Predator	767	1	2		Adult	Healthy	No	1	No	81	6			Escaping		81					1		1.78	3.37079	Yes	V	6		Y				No	H
878	05.07.2023	Owley	Human	Predator	768	1	2		Adult	Healthy	No	1	No	32	15			Escaping		31					1		2.68	5.59701	Yes	F	15		N
879	05.07.2023	Owley	Human	Predator	769	1	2		Adult	Healthy	No	1	No	23	2	No	H	Alert	Alert	23	No	H			1		0.43	4.65116	No	H	2		Y
880	05.07.2023	Owley	Human	Predator	770	1	2		Adult	Healthy	No	1	No	25	12	No	N	Alert	Alert	23	No	N			1		2	6	Yes	F	12		Y
881	05.07.2023	Owley	Human	Predator	771	1	2		Adult	Healthy	No	1	No	41	10	No	N	Alert	Alert	39	No	N			1		1.81	5.52486	Yes	F	10		Y
882	05.07.2023	Owley	Human	Predator	772	1	2		Juvenile	Healthy	No	1		40	5	No	N	Alert	Alert	38	No	N			1		1	5	Yes	F	5		N			0
883	05.07.2023	Owley	Human	Predator	773	1	2		Adult	Healthy	No	1	No	73	6	No	H	Feeding	Not Alert	56	Yes	V			1		1.5	4	Yes	V	6		Y
884	05.07.2023	Owley	Human	Predator	774	1	2		Baby	Healthy	No	1		53	0	No	N	Alert	Alert	33	No	H			1		0.56	3.57143	No	N	2		Y
885	05.07.2023	Owley	Human	Predator	775	1	2		Adult	Healthy	No	1	No	56	0	No	N	Alert	Alert	45	No	N			1		0.5	6	No	H	3		Y
886	05.07.2023	Owley	Human	Predator	776	1	2		Baby	Healthy	No	1		35	0	No	H	Alert	Alert	23	No	N			1		0.5	4	No	N	2		N	3		0	No	N
887	05.07.2023	Owley	Human	Predator	777	1	2		Adult	Healthy	No	2	No	28	2	No	N	Alert	Alert	28	No	N	No	No	1	0.5	0.9	1.11111	No	H	1		N	1		1
888	05.07.2023	Owley	Human	Predator	778	1	2		Adult	Healthy	No	1	No	7	35			Escaping		6					1		2.32	6.89655	Yes	V	16		N	1	5		No	N
889	05.07.2023	Owley	Human	Predator	779	1	2		Adult	Healthy	No	4	No	81	81			Alert	Alert	73			No	No	2	0.5	10.06	7.45527	Yes	F	75		N	0	0	6	No	N
890	05.07.2023	Owley	Human	Predator	780	1	2		Juvenile	Healthy	No	1		85	1	No	N	Alert	Alert	13	No	N			1		0.6	1.66667	Yes	F	1		Y
891	05.07.2023	Owley	Human	Predator	781	1	2		Adult	Healthy	No	1	No	62	2			Alert	Alert	62					1				Yes	V	2		Y
892	05.07.2023	Owley	Human	Predator	782	1	2		Adult	Healthy	No	1	No	56	16	No	N	Alert	Alert	56	No	N			1		8.3	3.73494	Yes	F	31		Y
893	05.07.2023	Owley	Human	Predator	783	1	2		Adult	Healthy	No	1	No	50	16			Escaping		50					1		2.4	6.66667	Yes	F	16		N	1	3	5	No	N
894	05.07.2023	Owley	Human	Predator	784	1	2		Adult	Healthy	No	1	No	60	47			Escaping		60					1		2.72	11.0294	Yes	F	30		N	1	3	15	No	N
895	05.07.2023	Owley	Human	Predator	785	1	2		Adult	Healthy	No	1	No	60	47			Escaping		60					1		6.16	4.87013	Yes	F	30		N	1	3	15	No	N
896	05.07.2023	Owley	Human	Predator	786	1	4		Adult	Healthy	No	1	No	27	5			Alert	Alert	17					1		1.5	2	Yes	V	3		N
897	05.07.2023	Owley	Human	Predator	787	2	4		Adult	Healthy	No	1	No	20	2			Alert	Alert	18					1		0.79	2.53165	Yes	V	2		Y
898	05.07.2023	Owley	Human	Predator	788	1	4		Adult	Healthy	No	1	No	31	26			Escaping		31					1		2.59	10.0386	Yes	F	26		Y
899	05.07.2023	Owley	Human	Predator	789	1	4		Juvenile	Healthy	No	1		21				Escaping		21					1				No	H	3		Y
900	05.07.2023	Owley	Human	Predator	790	1	4		Adult	Healthy	No	1	No	13	3			Escaping		13					1				No	N	3		Y
901	05.07.2023	Owley	Human	Predator	791	1	4		Adult	Healthy	No	1	No	26	2			Escaping		26					1		0.66	3.0303	No	N	2		Y
902	05.07.2023	Owley	Human	Predator	792	1	2		Adult	Healthy	No	1	No	18		No	H	Alert	Alert	18	No	H			1		2.32	3.87931	Yes	V	9		N
903	05.07.2023	Owley	Human	Predator	793	1	2		Adult	Healthy	No	1	No	102	2	No	N	Alert	Alert	40	No	N			1		0.79	1.26582	No	N	1		N			1	No	N
904	05.07.2023	Owley	Human	Predator	794	2	2		Adult	Healthy	No	1	No	40	1	No	N	Alert	Alert	38	No	N			1		0.5	2	No	N	1		Y
905	05.07.2023	Owley	Human	Predator	795	1	2		Adult	Healthy	No	1	No	83				Escaping		83					1				Yes	F			Y
906	05.07.2023	Owley	Human	Predator	796	1	2		Juvenile	Healthy	No	6		78	4	No	N	Alert	Alert	73	No	N	No	No	1	0.166667	1.06	3.77358	Yes	V	4		Y
907	05.07.2023	Owley	Human	Predator	797	1	2		Baby	Healthy	No	1		38	1	No	N	Resting	Not Alert	33	No	N			1		0.56	1.78571	Yes	V	1		Y
908	05.07.2023	Owley	Human	Predator	798	1	2		Adult	Healthy	No	4	Yes	74	2	No	N	Alert	Alert	72	No	N	No	No	1	0.25			No	N	2		Y
909	05.07.2023	Owley	Human	Predator	798	1	2		Adult	Healthy	No	4	Yes	74	4	No	H	Alert	Alert	37	No	H	No	No	1	0.25	1.22	3.27869	Yes	V	4		N				No	H
910	05.07.2023	Owley	Human	Predator	798	1	2		Juvenile	Healthy	No	4		74	4	No	N	Alert	Alert	20	No	H	No	No	1	0.25	1.25	1.6	Yes	V	2		N			2	No	N
911	05.07.2023	Owley	Human	Predator	798	1	2		Adult	Healthy	No	4	Yes	74	3	No	H	Alert	Alert	34	No	H	No	No	1	0.25	1.67	1.79641	Yes	V	3		Y
912	05.07.2023	Owley	Human	Predator	799	1	2		Adult	Healthy	No	1	No	40	20	No	N	Alert	Alert	40	No	N			1		2.28	7.45614	Yes	V	17		N			3	No	H
913	05.07.2023	Owley	Human	Predator	800	1	2		Adult	Healthy	No	1	No	46	23			Escaping		46					1		4.78	4.81172	Yes	F	23		Y
914	05.07.2023	Owley	Human	Predator	801	1	2		Juvenile	Healthy	No	1		45	49			Alert	Alert	45					1		7.25	6.34483	Yes	F	46		N			2	No	N
915	05.07.2023	Owley	Human	Predator	802	1	2		Juvenile	Healthy	No	2		91	1	No	N	Alert	Alert	89	No	N	No	No	1	0.5	0.5	2	No	N	1		N			0	No	H
916	06.07.2023	Newbrook1	Human	Predator	803	1	0	3	Baby	Healthy	No	1		40	2	Yes	V	Alert	Alert	21	Yes	F			1		1.3	1.53846	Yes	F	2		N	4	4	0	No	N
917	06.07.2023	Newbrook1	Human	Predator	804	1	0	3	Adult	Healthy	No	1	No	83	4	No	H	Feeding	Not Alert	56	Yes	F			1		1.75	1.14286	Yes	V	2		N	1	3	4	Yes	F
918	06.07.2023	Newbrook1	Human	Predator	805	2	1	3	Adult	Healthy	No	1	No	54	4	No	N	Feeding	Not Alert	46	No	N			1		2.2	1.36364	Yes	V	3		N	1	3	4	Yes	V
919	06.07.2023	Newbrook1	Human	Predator	806	3	1	3	Adult	Healthy	No	1	No	52	4	No	H	Feeding	Not Alert	35	No	H			1		1.8	1.66667	Yes	V	3		N	1	3	4	No	H
920	06.07.2023	Newbrook1	Human	Predator	807	1	0	1	Juvenile	Healthy	No	1		35	5	No	N	Alert	Alert	34	No	N			1		1.6	3.125	Yes	V	5		Y
921	06.07.2023	Newbrook1	Marten	Predator	808	1	0	0	Adult	Healthy	No	1	No	30	7	No	N	Feeding	Not Alert	19	No	N			1		2.1	3.33333	Yes	F	7		Y
922	06.07.2023	Newbrook1	Human	Predator	809	1	0	0	Adult	Healthy	No	1	No	88	20	No	N	Alert	Alert	27	No	N			1		5.5	3.45455	Yes	V	19		N	2	4	1	No	N
923	06.07.2023	Newbrook1	Human	Predator	810	1	1	0	Adult	Healthy	No	4	Yes	63	2	No	N	Alert	Alert	21	No	N	No	No	1	0.25
924	06.07.2023	Newbrook1	Human	Predator	810	1	1	0	Adult	Healthy	No	4	Yes	63	2	No	N	Alert	Alert	21	No	N	No	Yes	2	0.5	1.8	1.11111	Yes	V	2		N	1	2	0	No	H
925	06.07.2023	Newbrook1	Human	Predator	810	1	1	0	Baby	Healthy	No	4		63	2	No	N	Alert	Alert	21	No	N	No	No	1	0.25
926	06.07.2023	Newbrook1	Human	Predator	810	1	1	0	Baby	Healthy	No	4		63	2	No	N	Alert	Alert	21	No	H	No	Yes	2	0.5	0.5	2	No	N	1		Y
927	06.07.2023	Newbrook1	Human	Predator	811	1	1	3	Juvenile	Healthy	No	1		26	2	No	N	Alert	Alert	20	No	N			1		1	2	No	H	2		Y
928	06.07.2023	Newbrook1	Human	Predator	812	1	0	4	Baby	Healthy	No	1		27	2	No	N	Feeding	Not Alert	10	No	N			1		1.5	2	Yes	V	3		N	2	3	2	No	N
929	06.07.2023	Newbrook1	Fox	Predator	813	1	1	1	Baby	Healthy	No	1		45	2	No	N	Alert	Alert	13	No	N			1		0.5	2	No	N	1		Y
930	06.07.2023	Newbrook1	Human	Predator	814	1	0	2	Adult	Healthy	No	1	No	17	3	No	N	Alert	Alert	17	No	N			1		2.1	5.2381	Yes	V	11		N	0	3	2	No	H
931	06.07.2023	Newbrook1	Rabbit	Non-predator	815	1	0	0	Adult	Healthy	No	3	Yes	25	9	No	N	Feeding	Not Alert	5	No	N
932	06.07.2023	Newbrook1	Rabbit	Non-predator	815	1	0	0	Adult	Healthy	No	3	Yes	20	6	No	H	Feeding	Not Alert	5	No	N	No	Yes	2	0.666667	1.25	4.8	Yes	V	6		Y
933	06.07.2023	Newbrook1	Rabbit	Non-predator	815	1	0	1	Juvenile	Healthy	No	3		20	3	No	N	Feeding	Not Alert	7	No	N	No	Yes	2	0.666667					3		Y
934	06.07.2023	Newbrook1	Rabbit	Non-predator	816	1	0	0	Adult	Healthy	No	3	No	5	7	No	N	Resting	Not Alert	4													N	0	0	7	No	N
935	06.07.2023	Newbrook1	Human	Predator	817	1	0	0	Adult	Healthy	No	3	No	101	17	No	H	Feeding	Not Alert	21	Yes	V	No	No	1	0.333333	1.5	9.33333	Yes	F	14		N	0	0	3	Yes	V
936	06.07.2023	Newbrook1	Human	Predator	817	1	0	0	Adult	Healthy	No	3	No	101	17	No	N	Feeding	Not Alert	21	No	H					3	4.66667	Yes	V	14		N	0	0	3	No	H
937	06.07.2023	Newbrook1	Human	Predator	818	1	0	0	Adult	Healthy	No	4	Yes	45	13	No	N	Feeding	Not Alert	9	No	H	No	No	1	0.25	2.5	4	Yes	F	10		N	0	5	3	Yes	F
938	06.07.2023	Newbrook1	Human	Predator	818	1	0	0	Adult	Healthy	No	4	Yes	48	13	No	N	Feeding	Not Alert	10	No	H	No	No	1	0.25	1.4	7.14286	Yes	V	10		N	0	5	3	No	H
939	06.07.2023	Newbrook1	Human	Predator	818	1	0	0	Juvenile	Healthy	No	4		48	15	No	N	Alert	Alert	21	Yes	F	No	No	1	0.25	1.9	7.36842	Yes	F	14		N	0	5	1	No	N
940	06.07.2023	Newbrook1	Human	Predator	819	1	3	4	Adult	Healthy	No	1	No	14	2	No	N	Alert	Alert	14	No	N			1				No	N	2		Y
941	06.07.2023	Newbrook1	Human	Predator	820	1	1	0	Juvenile	Healthy	No	1		25	3			Feeding	Not Alert	16					1		1.25	2.4	Yes	V	3		Y
942	06.07.2023	Newbrook1	Human	Predator	821	1	2	3	Adult	Healthy	No	3	No	75		No	N	Feeding	Not Alert	73	No	N	No	No	1	0.333333	3.54	4.51977	Yes	V	16		Y
943	06.07.2023	Newbrook1	Human	Predator	822	1	0	1	Baby	Healthy	No	2		13	8			Escaping		13			No	No	1	0.5	1.28	6.25	Yes	F	8		Y
944	06.07.2023	Newbrook1	Human	Predator	823	1	0	0	Adult	Healthy	No	1	No	59	9	No	N	Alert	Alert	15	No	N			1		1.75	2.28571	Yes	V	4		N	0	0	11	No	N
945	06.07.2023	Newbrook1	Human	Predator	824	2	0	0	Adult	Healthy	No	1	No	17	11	No	N	Alert	Alert	12	No	N			1		0.9	3.33333	Yes	V	3		N	0	0	11	No	H
946	06.07.2023	Newbrook1	Human	Predator	825	3	1	2	Adult	Healthy	No	1	No	22	15	No	N	Alert	Alert	22	No	N			1		12.38	5.08885	Yes	F	63		N	0	0	9	No	H
947	06.07.2023	Newbrook1	Human	Predator	826	1	1	3	Baby	Healthy	No	1		47	5			Feeding	Not Alert	11	No	N			1		1	2	Yes	V	2		N	1	3	2	Yes	V
948	06.07.2023	Newbrook1	Human	Predator	827	2	0	0	Baby	Healthy	No	1		11	2	Yes	V	Alert	Alert	11	Yes	V			1		1	1	Yes	V	1		N	3	4	1	Yes	V
949	06.07.2023	Newbrook1	Human	Predator	828	1	0	0	Adult	Healthy	No	1	No	56	12	No	N	Resting	Not Alert	21	No	N			1		1.4	3.57143	Yes	V	5		Y
950	06.07.2023	Newbrook1	Human	Predator	829	1	0	0	Juvenile	Healthy	No	1		71	10	No	N	Feeding	Not Alert	40	No	N			1		1.2	8.33333	Yes	V	10		N	0	0		No	N
951	06.07.2023	Newbrook1	Human	Predator	830	2	0	0	Juvenile	Healthy	No	1		21	10	No	N	Alert	Alert	20	No	N			1		1.2	1.66667	Yes	F	2		N	0	0		Yes	F
952	06.07.2023	Newbrook1	Human	Predator	831	1	0	0	Juvenile	Healthy	No	1		25	12	No	N	Hiding	Not Alert	25	No	N			1		4.75	3.36842	Yes	V	16		N	1	0	2	No	H
953	06.07.2023	Newbrook1	Marten	Predator	832	1	0	0	Adult	Healthy	No	5	No	30	14	No	N	Feeding	Not Alert	24	No	N	Yes	Yes	5	1	2	7	Yes	F	14		Y
954	06.07.2023	Newbrook1	Marten	Predator	832	1	1	2	Adult	Healthy	No	5	No	30		No	N	Feeding	Not Alert	24	No	N	Yes	Yes	5	1			No	N	3		Y
955	06.07.2023	Newbrook1	Marten	Predator	832	1	1	2	Adult	Healthy	No	5	No	30		No	N	Feeding	Not Alert	24	No	N	Yes	Yes	5	1			Yes	F			Y
956	06.07.2023	Newbrook1	Marten	Predator	832	1	2	2	Adult	Healthy	No	5	No	30		No	N	Feeding	Not Alert	24	No	N	Yes	Yes	5	1							Y
957	06.07.2023	Newbrook1	Marten	Predator	832	1	2	2	Juvenile	Healthy	No	5		30		No	N	Feeding	Not Alert	24	No	N	Yes	Yes	5	1							Y
958	06.07.2023	Newbrook1	Rabbit	Non-predator	833	1	0	1	Adult	Healthy	No	2	Yes	40	3	No	N	Alert	Alert	21	No	N	No	No	1	0.5	1	3	No	H	3		Y
959	06.07.2023	Newbrook1	Fox	Predator	834	1	1	1	Baby	Healthy	No	1		50	2	No	N	Alert	Alert	32					1		0.5	4	Yes	V	2		Y
962	06.07.2023	Newbrook1	Live Buzzard	Predator	835	1	0	0	Adult	Healthy	No	2	No	225	7	No	N	Alert	Alert	225
963	08.07.2023	Newbrook1	Human	Predator	836	1	0	0	Adult	Healthy	No	5	Yes	83	9	No	N	Feeding	Not Alert	52	No	N	No	No	1	0.2	1.15	7.82609	Yes	V	9		Y
964	08.07.2023	Newbrook1	Human	Predator	837	1	0	0	Adult	Healthy	No	5	Yes	84	9	No	N	Feeding	Not Alert	42	No	H	No	No	1	0.2	2.06	4.36893	Yes	V	9		N	2	3	2	Yes	V
965	08.07.2023	Newbrook1	Human	Predator	838	1	0	0	Adult	Healthy	No	2	No	84	20	No	N	Alert	Alert	31	No	N	Yes	Yes	2	1	3	6.66667	Yes	V	20		N	2	3	2	Yes	V
966	08.07.2023	Newbrook1	Human	Predator	838	1	0	0	Baby	Healthy	No	1		85	11	No	N	Alert	Alert	30	No	N			1				No	H	11		Y
967	08.07.2023	Newbrook1	Human	Predator	839	1	0	2	Baby	Healthy	No	1		113	3	No	N	Alert	Alert	35	No	N			1		1.09	1.83486	No	N	2		N	0	4	1	No	N
968	08.07.2023	Newbrook1	Human	Predator	840	1	0	0	Adult	Healthy	No	3	Yes	54	12	Yes	V	Alert	Alert	38	Yes	V	No	No	1	0.333333			Yes	V	12		Y
969	08.07.2023	Newbrook1	Human	Predator	840	1	0	1	Baby	Healthy	No	3		56	9	No	N	Feeding	Not Alert	40	Yes	V	No	No	1	0.333333	2	4.5	Yes	V	9		Y
970	08.07.2023	Newbrook1	Human	Predator	841	1	0	1	Adult	Healthy	No	1	No	69	8	No	H	Feeding	Not Alert	52	No	H			1		2.5	2.4	Yes	F	6		N	0	1	2	No	N
971	08.07.2023	Newbrook1	Human	Predator	842	1	1	0	Adult	Healthy	No	1	No	40	29	No	H	Feeding	Not Alert	40	No	H			1		6.25	4.64	Yes	V	29		Y
972	08.07.2023	Newbrook1	Human	Predator	843	1	0	2	Adult	Healthy	No	1	No	61	1			Feeding	Not Alert	19					1		1.5	0.666667	No	N	1		Y
973	08.07.2023	Newbrook1	Human	Predator	844	1	1	0	Juvenile	Healthy	No	1		6	2	No	H	Feeding	Not Alert	35	No	H			1		10	4.5	Yes	F	45		Y
974	08.07.2023	Newbrook1	Human	Predator	845	1	2	0	Adult	Healthy	No	2	No	63		No	N	Feeding	Not Alert				No	No	1	0.5
975	08.07.2023	Newbrook1	Human	Predator	845	1	2	0	Adult	Healthy	No	2	No	63		Yes	V	Alert	Alert	36	Yes	V	No	No	1	0.5	1.7	2.35294	Yes	V	4		Y
976	08.07.2023	Newbrook1	Human	Predator	846	1	1	0	Adult	Healthy	No	1	No	57	3	No	N	Alert	Alert	55	No	N			1		3	4.33333	Yes	F	13		N	1	1		No	N
977	08.07.2023	Newbrook1	Human	Predator	847	1			Adult	Healthy	No	1	No	34				Escaping		34					1		4.3	11.8605	Yes	F	51		Y
978	08.07.2023	Newbrook1	Human	Predator	848	1	2	5	Adult	Healthy	No	2	No	76	1	No	N	Feeding	Not Alert	32	No	N	No	No	1	0.5	0.5	2	No	N	1		Y
979	08.07.2023	Newbrook1	Human	Predator	848	1	2	5	Adult	Healthy	No	2	No	76	2	No	N	Feeding	Not Alert	22	No	N	No	No	1	0.5	1.3	0.769231	No	N	1		N	2	5
980	12.07.2023	Newbrook1	Human	Predator	849	1	1	1	Adult	Healthy	No	1	No	19	2	No	N	Alert	Alert	14	No	N			1		0.62	3.22581	Yes	V	2		Y
981	12.07.2023	Newbrook1	Human	Predator	850	1	1	3	Adult	Healthy	No	2	No	45	2	No	H	Feeding	Not Alert	22	No	H	No	No	1	0.5	1	2	Yes	V	2		Y
982	12.07.2023	Newbrook1	Human	Predator	850	1	1	3	Adult	Healthy	No	2	No	45	1	Yes	V	Alert	Alert	22	Yes	V	No	No	1	0.5	0.5	2	No	N	1		Y
983	12.07.2023	Newbrook1	Human	Predator	851	1	1	0	Adult	Healthy	No	8	Yes	45	5	Yes	V	Alert	Alert	32	Yes	V	No	No	1	0.125	1.83	2.73224	Yes	V	5		Y
984	12.07.2023	Newbrook1	Human	Predator	851	1	1	0	Adult	Healthy	No	8	Yes	45	5	Yes	V	Alert	Alert	32	Yes	V	No	No	1	0.125	1.95	2.5641	Yes	V	5		Y
985	12.07.2023	Newbrook1	Human	Predator	851	1	1	0	Baby	Healthy	No	8		45	4	No	N	Feeding	Not Alert	32	No	N	No	No	1	0.125	1.59	2.51572	Yes	V	4		Y
986	12.07.2023	Newbrook1	Human	Predator	851	1	1	2	Adult	Healthy	No	8	Yes	45	3	No	N	Resting	Not Alert	32	No	N	No	Yes	2	0.25	1.97	1.52284	No	N	3		N	3	4	0	No	H
987	12.07.2023	Newbrook1	Human	Predator	852	1	1	3	Juvenile	Healthy	No	1		37	1	No	N	Alert	Alert	33	No	N			1		1.1	0.909091	No	N	1		N	4	4	0	No	H
988	12.07.2023	Newbrook1	Human	Predator	853	1	1	0	Baby	Healthy	No	5		45	14	No	N	Feeding	Not Alert	14	No	N	No	Yes	3	0.6	2.1	6.66667	Yes	F	14		N	3	5	0	No	H
989	12.07.2023	Newbrook1	Human	Predator	853	1	1	1	Baby	Healthy	No	5		44	7	No	N	Feeding	Not Alert	7	No	N	No	Yes	3	0.6			Yes	F	7		N	3	5	0	No	N
990	12.07.2023	Newbrook1	Human	Predator	853	1	1	1	Baby	Healthy	No	5		43	7	No	N	Feeding	Not Alert	7	No	N	No	Yes	3	0.6			Yes	F	7		Y
991	12.07.2023	Newbrook1	Human	Predator	854	1	1	3	Adult	Healthy	No	1	No	30	2	No	N	Alert	Alert	15	No	H			1		0.84	3.57143	No	H	3		Y
992	12.07.2023	Newbrook1	Human	Predator	855	1	1	0	Adult	Healthy	No	1	No	94	11	No	N	Feeding	Not Alert	86	No	N			1		2.93	3.07167	Yes	V	9		N	1	1	2	No	N
993	12.07.2023	Newbrook1	Human	Predator	856	1	1	0	Adult	Healthy	No	1	No	120	6	No	N	Alert	Alert	55	No	H			1		3.2	1.25	No	H	4		N	1	2	1	No	H
994	12.07.2023	Newbrook1	Human	Predator	857	1	1	0	Adult	Healthy	No	3	No	120	3	No	N	Alert	Alert	27	No	N	No	No	1	0.333333	2.1	1.42857	Yes	V	3		Y				Yes	V
995	12.07.2023	Newbrook1	Human	Predator	857	1	1	2	Adult	Healthy	No	3	No	120	1			Alert	Alert	29			No	No	1	0.333333	0.5	2	Yes	V	1		Y				Yes	V
996	12.07.2023	Newbrook1	Human	Predator	858	1	1	2	Adult	Healthy	No	2	No	39	1	Yes	V	Feeding	Not Alert	28	Yes	V	Yes	Yes	2	1	1.3	0.769231	Yes	V	1		Y
997	12.07.2023	Newbrook1	Human	Predator	858	1	1	2	Adult	Healthy	No	2	No	39	1	Yes	V	Feeding	Not Alert	28	Yes	V	Yes	Yes	2	1	1.4	0.714286	Yes	V	1		N	3	5	0	No	H
998	12.07.2023	Newbrook1	Human	Predator	859	1	1	2	Adult	Healthy	No	1	No	51	2	Yes	F	Alert	Alert	23	No	H			1		1	2	No	N	2		Y
999	12.07.2023	Newbrook1	Human	Predator	860	1	0	1	Adult	Healthy	No	1	No	80	2	No	H	Alert	Alert	35	Yes	V			1		0.88	2.27273	No	H	2		Y
1000	12.07.2023	Newbrook1	Human	Predator	861	1	1	2	Baby	Healthy	No	1		28	2			Alert	Alert	25					1		0.85	2.35294	Yes	V	2		Y
1001	12.07.2023	Newbrook1	Human	Predator	862	1	0	0	Juvenile	Healthy	No	1		29	3	No	N	Alert	Alert	29	No	N			1				Yes	F	3		Y
1002	12.07.2023	Newbrook1	Human	Predator	863	1	0	0	Adult	Healthy	No	2	Yes	80	14	No	N	Feeding	Not Alert	39	No	N					2.32	2.58621	Yes	V	6		N	0	0		Yes	V
1003	12.07.2023	Newbrook1	Human	Predator	864	2	0	0	Juvenile	Healthy	No	2		44	14	No	H	Feeding	Not Alert	15	Yes	V					1.22	2.45902	Yes	V	3		N	0	0	11	Yes	V
1004	12.07.2023	Newbrook1	Human	Predator	865	1	0	0	Adult	Healthy	No	2	Yes	39	6	No	H	Feeding	Not Alert	24	No	H					2.5	2.4	Yes	V	6		Y
1005	12.07.2023	Newbrook1	Human	Predator	866	1	0	0	Adult	Healthy	No	1	No	78	6	No	N	Resting	Not Alert	21	No	N			1		2.4	2.08333	Yes	V	5		N	3	3	1	Yes	V
1006	12.07.2023	Newbrook1	Human	Predator	867	1	1	0	Adult	Healthy	No	3	Yes	32	6	No	N	Alert	Alert	32	No	N	No	No	1	0.333333	2.4	1.66667	Yes	V	4		N	1	4	2	No	H
1007	12.07.2023	Newbrook1	Human	Predator	868	1	1	0	Baby	Healthy	No	3		31	7			Alert	Alert	31			No	No	1	0.333333	2.07	2.41546	Yes	V	5		N	1	4	2	Yes	V
1008	12.07.2023	Newbrook1	Human	Predator	869	1	1	0	Juvenile	Healthy	No	3		25	4			Alert	Alert	21			No	No	1	0.333333	1.4	2.85714	Yes	V	4		Y
1009	12.07.2023	Newbrook1	Human	Predator	870	1	1	0	Adult	Healthy	No	1	No	20	16	No	N	Feeding	Not Alert	20	No	N			1		2.6	5.38462	Yes	F	14		N	3	3	2	No	N
1010	12.07.2023	Newbrook1	Rabbit	Non-predator	871	1	1	4	Adult	Healthy	No	2	No	46	8	No	N	Alert	Alert	26	No	N	No	No	1	0.5	1.2	4.16667	Yes	V	5
1011	12.07.2023	Newbrook1	Rabbit	Non-predator	872	1	0	2	Adult	Healthy	No	1	No	26	12	No	N	Alert	Alert	18	No	N			1		2.43	4.11523	No	N	10		N	0	1	2	No	N
1012	12.07.2023	Newbrook1	Human	Predator	873	1	0	0	Adult	Healthy	No	3	Yes	70	13	No	N	Feeding	Not Alert	45	No	N	No	No	1	0.333333	1.8	4.44444	Yes	V	8		N	0	0	7	No	H
1013	12.07.2023	Newbrook1	Human	Predator	873	1	0	0	Adult	Healthy	No	3	Yes	70	13	No	N	Feeding	Not Alert	45	No	N	No	No	1	0.333333	6.3	7.14286	Yes	F	45		Y
1014	12.07.2023	Newbrook1	Human	Predator	874	1	3	5	Adult	Healthy	No	1	No	6	1			Escaping		6					1				No	N	8		Y
1015	12.07.2023	Newbrook1	Human	Predator	875	1	2	2	Adult	Healthy	No	1	No	41	2	No	N	Alert	Alert	34	No	N			1		2.6	0.769231	No	N	2		Y
1016	12.07.2023	Newbrook1	Human	Predator	876	1	0	0	Baby	Healthy	No	5		114		No	N	Alert	Alert	63	No	N	No	No	1	0.2	2.1	6.19048	Yes	V	13		Y
1017	12.07.2023	Newbrook1	Human	Predator	877	1	0	0	Baby	Healthy	No	2		114	8	No	N	Alert	Alert	47	No	N	No	No	1	0.5	1.16	6.89655	Yes	F	8		Y
1018	12.07.2023	Newbrook1	Human	Predator	878	1	0	0	Adult	Healthy	No	1	No	114	7	Yes	V	Resting	Not Alert	43	Yes	V			1		1.2	5.83333	Yes	V	7		Y
1019	12.07.2023	Newbrook1	Human	Predator	879	1	0	0	Adult	Healthy	No	3	Yes	43	17	No	N	Feeding	Not Alert	22	No	N	No	No	1	0.333333	3.1	4.19355	Yes	V	13		N	0	0	4	No	H
1020	12.07.2023	Newbrook1	Human	Predator	879	1	0	0	Juvenile	Healthy	No	3		43	17	No	N	Feeding	Not Alert	22	No	N	No	No	1	0.333333	2.6	4.61538	Yes	F	12		N	0	0	5	Yes	V
1021	12.07.2023	Newbrook1	Human	Predator	879	1	0	0	Juvenile	Healthy	No	3		43	17	No	N	Alert	Alert	22	No	N	No	No	1	0.333333	4.8	5.83333	Yes	F	28		N	0	2	4	No	N
1022	12.07.2023	Newbrook1	Human	Predator	880	1	1	3	Adult	Healthy	No	1	No	12	4	No	N	Feeding	Not Alert	8	No	N			1		1.6	1.25	Yes	F	2		N	2	4	2	Yes	V
1023	12.07.2023	Newbrook1	Human	Predator	881	1	1	3	Adult	Healthy	No	1	No	105	8	No	N	Feeding	Not Alert	49	Yes	V			1		2.06	3.8835	Yes	V	8		Y
1024	12.07.2023	Newbrook1	Human	Predator	882	1	0	0	Baby	Healthy	No	4		44	7	No	N	Feeding	Not Alert	26	No	N	No	No	1	0.25	1.66	4.21687	Yes	V	7		Y
1025	12.07.2023	Newbrook1	Human	Predator	882	1	0	1	Adult	Healthy	No	4	Yes	42	5	No	H	Feeding	Not Alert	29	No	H					1.1	1.81818	No	H	2		N	2	3	2	No	H
1026	12.07.2023	Newbrook1	Human	Predator	882	1	1	0	Baby	Healthy	No	4		53	20	No	N	Feeding	Not Alert	35	No	N	No	No	1	0.25	7.5	5.33333	Yes	V	40		Y
1027	12.07.2023	Newbrook1	Human	Predator	883	1	1	0	Baby	Healthy	No	1		36	5	No	N	Feeding	Not Alert	26	No	N			1		1.9	2.63158	Yes	V	5		Y
1028	12.07.2023	Newbrook1	Human	Predator	884	1	2	0	Adult	Healthy	No	1	No	50	9	No	N	Feeding	Not Alert	14	No	N			1		1.9	4.73684	Yes	F	9		Y
1029	12.07.2023	Newbrook1	Human	Predator	885	1	0	0	Adult	Healthy	No	2	No	57	5	No	N	Alert	Alert	44	No	N	Yes	Yes	2	1	1.8	2.77778	Yes	V	5		Y
1030	12.07.2023	Newbrook1	Human	Predator	886	1	0	0	Adult	Healthy	No	2	No	55	5	No	N	Feeding	Not Alert	42	No	H	Yes	Yes	2	1	2.4	2.08333	Yes	F	5		Y
1031	12.07.2023	Newbrook1	Human	Predator	887	1	0	0	Baby	Healthy	No	1		28	6	No	N	Alert	Alert	28	No	N			1		4.8	3.75	Yes	F	18		N	1	2		Yes	F
1032	12.07.2023	Newbrook1	Human	Predator	887	1	0	0	Adult	Healthy	No	1	No	28	17	No	N	Feeding	Not Alert	14	No	N			1		3.7	6.75676	Yes	V	25		Y
1033	12.07.2023	Newbrook1	Human	Predator	887	1	0	0	Juvenile	Healthy	No	1		28	6	No	N	Feeding	Not Alert	18	No	N			1		1.4	4.28571	Yes	V	6		Y
1034	12.07.2023	Newbrook1	Human	Predator	888	1	0	0	Baby	Healthy	No	2		12	6			Escaping		10			No	No	1	0.5	1	6	Yes	V	6		Y
1035	12.07.2023	Newbrook1	Trolley	Non-predator	889	1	0	0	Adult	Healthy	No	2	No	10	16	No	N	Escaping		8	No	N	Yes	Yes	2	1	4.2	4.52381	No	N	19		Y
1036	12.07.2023	Newbrook1	Trolley	Non-predator	890	1	0	2	Adult	Healthy	No	2	No	6	8	No	N	Alert	Alert	6
1037	12.07.2023	Newbrook1	Trolley	Non-predator	891	1	0	2	Adult	Healthy	No	2	No	2	6	No	N	Alert	Alert	2
1038	13.07.2023	Newbrook1	Human	Predator	892	1	0	1	Adult	Healthy	No	1	No	69	5	No	N	Alert	Alert	30	No	N			1		2.7	1.48148	No	H	4		N	1	0	1
1039	13.07.2023	Newbrook1	Human	Predator	893	1	1	0	Baby	Healthy	No	1		20	3	No	N	Resting	Not Alert	14	No	N			1		1.9	1.05263	Yes	V	2		N	2	1	1	No	H
1040	13.07.2023	Newbrook1	Human	Predator	894	1	2	2	Baby	Healthy	No	1		28	1	No	N	Alert	Alert	16	No	N			1		0.5	2	No	N	1		Y
1041	13.07.2023	Newbrook1	Human	Predator	895	1	1	1	Juvenile	Healthy	No	5		59	2	Yes	V	Feeding	Not Alert	21	Yes	V	No	Yes	4	0.8	1.78	1.1236	Yes	V	2		Y
1042	13.07.2023	Newbrook1	Human	Predator	895	1	1	1	Juvenile	Healthy	No	5		59	2	No	H	Feeding	Not Alert	21	No	H	No	Yes	4	0.8	0.72	2.77778	Yes	V	2		Y
1043	13.07.2023	Newbrook1	Human	Predator	895	1	1	1	Juvenile	Healthy	No	5		59	2	No	H	Feeding	Not Alert	21	No	H	No	Yes	4	0.8	1.2	1.66667	Yes	V	2		Y
1044	13.07.2023	Newbrook1	Human	Predator	896	1	1	2	Juvenile	Healthy	No	4		64	5	No	N	Feeding	Not Alert	22	No	N	No	No	1	0.25	0.5	4	No	N	2		Y
1045	13.07.2023	Newbrook1	Human	Predator	896	1	1	2	Baby	Healthy	No	4		64	5	No	N	Feeding	Not Alert	15	No	N	No	Yes	2	0.5	2.5	0.8	Yes	V	2		N	1	3	3	Yes	V
1046	13.07.2023	Newbrook1	Human	Predator	897	1	2	1	Baby	Healthy	No	1		25	4	No	N	Alert	Alert	21	No	N			1		1.8	2.22222	No	H	4		Y
1047	13.07.2023	Newbrook1	Human	Predator	898	1	1	0	Juvenile	Healthy	No	1		55	7	No	N	Feeding	Not Alert	21	No	H			1		2	2	Yes	V	4		N	1	0	3	No	H
1048	13.07.2023	Newbrook1	Human	Predator	899	1	3	2	Adult	Healthy	No	1	No	38	7	No	N	Resting	Not Alert	25	No	N			1		3.5	2	Yes	V	7		Y
1049	13.07.2023	Newbrook1	Human	Predator	900	1	1	2	Baby	Healthy	No	2		28	6	No	N	Alert	Alert	19	No	N	Yes	Yes	2	1	2.3	2.17391	Yes	V	5		N			1
1050	13.07.2023	Newbrook1	Human	Predator	901	1	1	2	Baby	Healthy	No	2		28	4	No	N	Alert	Alert	19	No	N	Yes	Yes	2	1	1.5	2	Yes	V	3		N	3	4	1	No	N
1051	13.07.2023	Newbrook1	Human	Predator	902	1	1	3	Adult	Healthy	No	2	No	38	8			Escaping		38			Yes	Yes	2	1	1	8	Yes	F	8		Y
1052	13.07.2023	Newbrook1	Human	Predator	903	1	3	5	Adult	Healthy	No	2	No	25	2	No	H	Alert	Alert	11	No	H	Yes	Yes	2	1	0.88	2.27273	No	N	2		Y
1053	13.07.2023	Newbrook1	Human	Predator	904	1	1	1	Juvenile	Healthy	No	2		44	1	No	N	Feeding	Not Alert	25	No	H	No	No	1	0.5	0.5	2	No	H	1		Y
1054	13.07.2023	Newbrook1	Human	Predator	905	1	2	3	Baby	Healthy	No	1		27	1	No	N	Alert	Alert	19	No	N			1		0.7	1.42857	Yes	V	1		Y
1055	13.07.2023	Newbrook1	Human	Predator	906	1	1	0	Adult	Healthy	No	1	No	69	4	No	N	Resting	Not Alert	20	No	N			1		1.1	3.63636	Yes	V	4		Y
1056	13.07.2023	Newbrook1	Fox	Predator	907	1	1	0	Adult	Healthy	No	2	No	67	4	No	N	Feeding	Not Alert	37	No	N	Yes	Yes	2	1	0.8	5	Yes	V	4		Y
1057	13.07.2023	Newbrook1	Fox	Predator	907	1	1	0	Adult	Healthy	No	2	No	68	4	No	N	Feeding	Not Alert	38	No	N	Yes	Yes	2	1	0.5	8	Yes	F	4		Y
1058	13.07.2023	Newbrook1	Human	Predator	908	1	1	2	Adult	Healthy	No	2	No	67	3	No	N	Alert	Alert	41	No	H					2.33	2.14592	No	H	5		N	1	3		No	H
1059	13.07.2023	Newbrook1	Human	Predator	909	1	1	3	Adult	Healthy	No	2	No	48	7	No	N	Alert	Alert	46	No	N	No	No	1	0.5	3.5	2	Yes	V	7		Y
1060	13.07.2023	Newbrook1	Human	Predator	909	2	1	3	Adult	Healthy	No	1	No	48	16	No	N	Alert	Alert	15	No	N			1		2.4	4.16667	No	H	10		N	3	1	6	No	H
1061	13.07.2023	Newbrook1	Trolley	Non-predator	910	1	1	2	Adult	Healthy	No	2	No	20	4	No	N	Feeding	Not Alert	10	No	N	Yes	Yes	2	1	1.5	2.66667	Yes	V	4		Y
1062	13.07.2023	Newbrook1	Trolley	Non-predator	910	1	1	2	Adult	Healthy	No	2	No	20	4	No	N	Feeding	Not Alert	10	No	N	Yes	Yes	2	1			Yes	V	4		Y
1063	13.07.2023	Newbrook1	Trolley	Non-predator	911	1	0	0	Adult	Healthy	No	1	No	35	12	No	N	Feeding	Not Alert	25	No	N			1		1.3	9.23077	Yes	V	12		Y
1064	13.07.2023	Newbrook1	Human	Predator	911	1	1	1	Adult	Healthy	No	4	Yes	35	6	No	N	Alert	Alert	27	No	N	No	No	1	0.25	2.2	2.27273	Yes	F	5		N	2	3	1	Yes	V
1065	13.07.2023	Newbrook1	Human	Predator	912	1	1	2	Baby	Healthy	No	2		33	3	No	N	Feeding	Not Alert	19	No	N	No	No	1	0.5	1.55	1.93548	No	N	3		Y
1066	13.07.2023	Newbrook1	Human	Predator	912	1	1	2	Baby	Healthy	No	2		33	3	No	N	Feeding	Not Alert	12	No	N	Yes	Yes	2	1	2	1.5	No	H	3		Y
1067	13.07.2023	Newbrook1	Human	Predator	913	1	3	1	Juvenile	Healthy	No	3		36	6	No	N	Alert	Alert	15	No	N	No	No	1	0.333333	1.3	1.53846	No	N	2		N	3	1	1	No	H
1068	13.07.2023	Newbrook1	Human	Predator	914	1	1	0	Adult	Healthy	No	3	No	94	4	No	N	Feeding	Not Alert	42	No	N	No	No	1	0.333333	1.9	1.57895	Yes	F	3		N	3	2	0	Yes	V
1069	13.07.2023	Newbrook1	Fox	Predator	915	1	1	0	Adult	Healthy	No	1	No	60	17	No	N	Resting	Not Alert	40	No	N			1		3.3	3.63636	Yes	V	12		N	1	0	9	No	N
1070	13.07.2023	Newbrook1	Fox	Predator	916	1	1	0	Adult	Healthy	No	2	No	65	5	No	N	Feeding	Not Alert	55	No	N	No	No	1	0.5	1	5	Yes	V	5		Y
1071	13.07.2023	Newbrook1	Fox	Predator	917	2	1	0	Adult	Healthy	No	1	No	35	14	No	N	Alert	Alert	37	No	N			1		2.2	3.18182	Yes	V	7		N	1	0	9	No	H
1072	13.07.2023	Newbrook1	Human	Predator	918	1	3	2	Adult	Healthy	No	3	Yes	20	3	No	N	Alert	Alert	3	No	N	No	No	1	0.333333	1	3	No	H	3		Y
1073	13.07.2023	Newbrook1	Human	Predator	919	1	1	2	Adult	Healthy	No	2	No	60	14	No	N	Feeding	Not Alert	52	No	N	No	No	1	0.5	2.7	3.7037	Yes	F	10		N	1	4	4	No	H
1074	13.07.2023	Newbrook1	Trolley	Non-predator	920	1	2	2	Adult	Healthy	No	1	No	8	2	No	N	Alert	Alert	4	No	N			1		0.9	2.22222	Yes	V	2		Y
1075	13.07.2023	Newbrook1	Trolley	Non-predator	921	1	1	1	Adult	Healthy	No	1	No	45	7	No	N	Feeding	Not Alert	25	No	N			1		2.2	3.18182	Yes	F	7		Y
1076	13.07.2023	Newbrook1	Trolley	Non-predator	922	1	1	0	Juvenile	Healthy	No	7		20	10	No	H	Feeding	Not Alert	18	No	H	No	Yes	2	0.285714	2.1	4.7619	Yes	F	10		N	3	3	0	Yes	V
1077	13.07.2023	Newbrook1	Trolley	Non-predator	922	1	1	0	Juvenile	Healthy	No	7		20	9	No	H	Feeding	Not Alert	18	No	H	No	Yes	2	0.285714			Yes	F	7		N	3	3	1	No	H
1078	13.07.2023	Newbrook1	Trolley	Non-predator	922	1	1	0	Adult	Healthy	No	7	Yes	20	8	No	H	Alert	Alert	18	No	H	No	Yes	5	0.714286	1.9	3.15789	Yes	F	6		N	1	1	22	No	H
1079	13.07.2023	Newbrook1	Trolley	Non-predator	922	1	1	0	Juvenile	Healthy	No	7		20	8	No	H	Alert	Alert	16	No	H	No	Yes	5	0.714286			Yes	F	6		N	1	1	2	No	H
1080	13.07.2023	Newbrook1	Trolley	Non-predator	922	1	1	0	Juvenile	Healthy	No	7		20	8	No	H	Alert	Alert	16	No	H	No	Yes	5	0.714286			Yes	F	6		N	1	1	2	No	H
1081	13.07.2023	Newbrook1	Trolley	Non-predator	923	2	1	0	Juvenile	Healthy	No	5		15	7	No	N	Feeding	Not Alert	13	No	N	Yes	Yes	5	1	2.7	2.59259	Yes	F	7		Y
1082	13.07.2023	Newbrook1	Trolley	Non-predator	923	2	1	0	Juvenile	Healthy	No	5		15	6	No	N	Feeding	Not Alert	12	No	N	Yes	Yes	5	1			Yes	F	6		Y
1083	13.07.2023	Newbrook1	Trolley	Non-predator	923	2	1	0	Juvenile	Healthy	No	5		15	7	No	N	Feeding	Not Alert	13	No	N	Yes	Yes	5	1	2.6	2.69231	Yes	F	7		Y
1084	13.07.2023	Newbrook1	Trolley	Non-predator	923	2	1	0	Juvenile	Healthy	No	5		15	7	No	N	Feeding	Not Alert	13	No	N	Yes	Yes	5	1			Yes	F	7		Y
1085	13.07.2023	Newbrook1	Trolley	Non-predator	924	3	1	0	Adult	Healthy	No	1	No	38	17	No	H	Alert	Alert	32	No	H			1		4.1	4.87805	No	H	20		N	1	0	37	No	H
1086	13.07.2023	Newbrook1	Trolley	Non-predator	925	3	1	0	Adult	Healthy	No	1	No	14	2	No	N	Alert	Alert	11	No	N			1		0.5	4	No	N	2		Y
1087	13.07.2023	Newbrook1	Marten	Predator	926	1	1	0	Adult	Healthy	No	1	No	83	10	No	H	Feeding	Not Alert	43	No	H			1		2.3	5.21739	No	H	12		Y
1088	17.07.2023	Newbrook1	Human	Predator	927	1	1	1	Juvenile	Healthy	No	3		21	5	No	N	Alert	Alert	17	Yes	V	No	No	1	0.333333	1.4	3.57143	Yes	V	5		Y
1089	17.07.2023	Newbrook1	Human	Predator	927	1	1	0	Adult	Healthy	No	4	Yes	20	10	No	N	Alert	Alert	20	No	H	No	No	1	0.25	3	2.33333	Yes	V	7		N	3	4	3
1090	17.07.2023	Newbrook1	Human	Predator	928	1	3	3	Baby	Healthy	No	2		15	3	No	N	Feeding	Not Alert	10	No	N					1.6	1.875	No	H	3		Y
1091	17.07.2023	Newbrook1	Human	Predator	929	1	0	0	Adult	Healthy	No	2	No	75	6	No	H	Feeding	Not Alert	21	No	H	No	No	1	0.5	2.5	2.4	Yes	V	6		Y
1092	17.07.2023	Newbrook1	Human	Predator	929	1	1	4	Adult	Healthy	No	2	No	75	4	No	N	Feeding	Not Alert	26	No	N	No	No	1	0.5	1.1	3.63636	Yes	V	4		Y
1093	17.07.2023	Newbrook1	Human	Predator	930	1	1	1	Juvenile	Healthy	No	1		68	3	No	N	Feeding	Not Alert	26	No	N			1		0.8	1.25	Yes	V	1		N	3	2	2	No	H
1094	17.07.2023	Newbrook1	Human	Predator	931	1	1	0	Baby	Healthy	No	1		36	12	No	N	Feeding	Not Alert	34	Yes	V			1		2.6	1.92308	Yes	V	5		N	1	0	7	Yes	V
1095	17.07.2023	Newbrook1	Human	Predator	932	1	1	0	Juvenile	Healthy	No	1		35	22	No	H	Alert	Alert	33	No	H			1		5.2	4.61538	Yes	F	24		N	1	1	3
1096	17.07.2023	Newbrook1	Fox	Predator	933	1	1	1	Adult	Healthy	No	3	Yes	57	4	No	N	Feeding	Not Alert	47	No	N	No	No	2	0.666667	1.7	2.35294	Yes	V	4		N	3	2	0	Yes	V
1097	17.07.2023	Newbrook1	Fox	Predator	933	1	1	4	Juvenile	Healthy	No	3		47	10	No	H	Feeding	Not Alert	37	No	H					1	10	No	H	10		Y
1098	17.07.2023	Newbrook1	Fox	Predator	933	1	1	1	Adult	Healthy	No	3	No	57	1	No	N	Feeding	Not Alert	35	No	N	No	No	1	0.333333	0.5	2	No	H	1		N	3	2	0	No	H
1099	17.07.2023	Newbrook1	Human	Predator	934	1	1	3	Adult	Healthy	No	1	No	58	6	No	N	Alert	Alert	24	No	N			1		4.3	2.09302	Yes	F	9		N	1	2	5	No	N
1100	17.07.2023	Newbrook1	Trolley	Non-predator	935	1	1	1	Baby	Healthy	No	3		61	3	No	N	Feeding	Not Alert	45	No	N	No	No	1	0.333333	0.5	4	Yes	V	2		N	3	1	1
1101	17.07.2023	Newbrook1	Trolley	Non-predator	936	1	1	1	Adult	Healthy	No	1	No	42	12	No	N	Resting	Not Alert	5	No	N			1
1102	17.07.2023	Newbrook1	Trolley	Non-predator	937	1	1	1	Baby	Healthy	No	1		64	1	No	N	Feeding	Not Alert	20	No	N			1
1103	17.07.2023	Newbrook1	Trolley	Non-predator	938	1	1	1	Baby	Healthy	No	1		22	1	No	N	Alert	Alert	18	No	N			1		0.5	2	No	N	1		Y
1104	17.07.2023	Newbrook1	Trolley	Non-predator	939	1	1	1	Adult	Healthy	No	1	No	5	9			Escaping		4					1		4	1.25	Yes	V	5		N	2	3	4
1105	17.07.2023	Newbrook1	Trolley	Non-predator	940	2	1	1	Adult	Healthy	No	1	No	4	4			Alert	Alert	4					1		1	2	Yes	V	2		N	3	4	2
1106	17.07.2023	Newbrook1	Trolley	Non-predator	941	1	1	1	Adult	Healthy	No	2	No	5	10	No	H	Feeding	Not Alert	3	No	H
1107	17.07.2023	Newbrook1	Marten	Predator	942	1	0	0	Adult	Healthy	No	4	Yes	40	17	No	N	Feeding	Not Alert	25	No	N	No	Yes	3	0.75	3.2	5.3125	No	H	17		Y
1108	17.07.2023	Newbrook1	Marten	Predator	942	1	0	0	Baby	Healthy	No	4		40	17	No	N	Feeding	Not Alert	25	No	N	No	Yes	3	0.75	3.7	5.40541	No	H	20		Y
1109	17.07.2023	Newbrook1	Marten	Predator	942	1	0	0	Baby	Healthy	No	2		40	17			Escaping		14			No	No	1	0.5	3.2	5.3125	No	H	17		Y
1110	17.07.2023	Newbrook1	Human	Predator	943	1	1	0	Juvenile	Healthy	No	4		65	5			Feeding	Not Alert	51			Yes	Yes	4	1	1.7	2.94118	Yes	V	5		Y
1111	17.07.2023	Newbrook1	Trolley	Non-predator	944	2	1	0	Baby	Healthy	No	1		1	5	No	N	Feeding	Not Alert	1	No	N			1		0.5	10	No	H	5		N	1	0	7	No	N
1112	17.07.2023	Newbrook1	Trolley	Non-predator	945	1	1	3	Adult	Healthy	No	1	No	28	2	No	N	Alert	Alert	20	No	N			1		1	3	No	N	3		Y
1113	17.07.2023	Newbrook1	Fox	Predator	946	1	1	2	Adult	Healthy	No	2	No	29	5	No	N	Feeding	Not Alert	22	No	N	No	No	1	0.5	5.2	4.61538	Yes	V	24		Y
1114	17.07.2023	Newbrook1	Fox	Predator	946	1	1	2	Adult	Healthy	No	2	No	29	5	No	N	Alert	Alert	22	No	N	No	No	1	0.5	0.5	10	Yes	V	5		Y
1115	17.07.2023	Newbrook1	Trolley	Non-predator	947	1	3	2	Juvenile	Healthy	No	1		64	4	No	N	Resting	Not Alert	38	No	N			1		3.5	1.14286	Yes	V	4		Y
1116	17.07.2023	Newbrook1	Trolley	Non-predator	948	1	3	2	Baby	Healthy	No	1		33	1	No	N	Feeding	Not Alert	23	No	N			1		0.5	2	No	N	1		Y
1117	17.07.2023	Newbrook1	Trolley	Non-predator	949	1	3	2	Adult	Healthy	No	2	No	10	15	No	N	Feeding	Not Alert	13	No	N	Yes	Yes	2	1	2	7.5	No	N	15		Y
1118	17.07.2023	Newbrook1	Trolley	Non-predator	950	1	0	0	Adult	Healthy	No	2	No	6	13	No	N	Feeding	Not Alert	6	No	N
1119	17.07.2023	Newbrook1	Marten	Predator	951	1	0	0	Juvenile	Healthy	No	1		29	3	No	N	Alert	Alert	23	No	N			1		0.8	3.75	No	N	3		Y
1120	17.07.2023	Newbrook1	Human	Predator	952	1	0	0	Adult	Healthy	No	1	No	72	69	No	N	Alert	Alert	23	No	N			1		11	5.90909	Yes	F	65		N	1	0	4	No	N
1121	17.07.2023	Newbrook1	Marten	Predator	953	1	0	0	Baby	Healthy	No	1		20	1	No	N	Feeding	Not Alert	12	No	N			1		0.5	2	No	N	1		Y
1122	17.07.2023	Newbrook1	Trolley	Non-predator	954	1	3	2	Adult	Healthy	No	2	No	10	15	No	N	Feeding	Not Alert	13	No	N	Yes	Yes	2	1	2	7.5	No	N	15		Y
1123	17.07.2023	Newbrook1	Trolley	Non-predator	955	1	2	0	Adult	Healthy	No	2	No	6	13	No	N	Feeding	Not Alert	6	No	N
1124	20.07.2023	Newbrook2	Human	Predator	956	1	3	0	Adult	Healthy	No	7	Yes	58	20	No	H	Feeding	Not Alert	26	No	H	No	No	1	0.142857	6	2	Yes	V	12		N	3	0	8	Yes	V
1125	20.07.2023	Newbrook2	Human	Predator	956	1	3	0	Adult	Healthy	No	7	Yes	60	21	Yes	V	Feeding	Not Alert	22	No	H	No	No	1	0.142857	2.3	1.30435	Yes	V	3		N	3	0	8	Yes	V
1126	20.07.2023	Newbrook2	Human	Predator	957	1	3	0	Adult	Healthy	No	2	No	21	10			Feeding	Not Alert	12			No	No	1	0.5	2	5	Yes	V	10		N	0	1	1	No	N
1127	20.07.2023	Newbrook2	Human	Predator	958	1	3	0	Adult	Healthy	No	2	No	29	13	No	N	Resting	Not Alert	3	No	N	No	No	1	0.5	1.2	10.8333	Yes	V	13		N	0	1	1	Yes	V
1128	20.07.2023	Newbrook2	Human	Predator	959	1	2	4	Adult	Healthy	No	1	No	83	9	No	N	Alert	Alert	34	No	N			1		3.3	3.63636	Yes	F	12		N	1	4	6	No	N
1129	20.07.2023	Newbrook2	Human	Predator	960	1	2	3	Adult	Healthy	No	2	No	82	9	No	N	Alert	Alert	18	No	N	No	No	1	0.5	1.2	1.66667	Yes	V	2		N	1	5	3	No	N
1130	20.07.2023	Newbrook2	Human	Predator	960	1	2	3	Adult	Healthy	No	2	No	83	8			Alert	Alert	18			No	No	1	0.5	1.4	4.28571	Yes	V	6		Y
1131	20.07.2023	Newbrook2	Human	Predator	961	1	2	0	Adult	Healthy	No	1	No	60	5	Yes	V	Feeding	Not Alert	50	Yes	V			1		4	3	Yes	V	12		N	0	5	2	Yes	V
1132	20.07.2023	Newbrook2	Human	Predator	962	1	3	0	Juvenile	Healthy	No	1		26	12			Escaping		24					1		3.7	3.51351	Yes	F	13		Y
1133	20.07.2023	Newbrook2	Human	Predator	963	1	1	4	Adult	Healthy	No	5	Yes	123	3	Yes	V	Alert	Alert	31	Yes	V	No	Yes	2	0.4	1.7	1.76471	Yes	V	3		Y
1134	20.07.2023	Newbrook2	Human	Predator	963	1	1	3	Baby	Healthy	No	5		125	2	No	H	Feeding	Not Alert	25	No	H	No	No	1	0.2	0.8	2.5	Yes	V	2		Y
1135	20.07.2023	Newbrook2	Human	Predator	964	1	1	1	Adult	Healthy	No	1	No	93	6	No	H	Feeding	Not Alert	18	Yes	V			1		3	1.66667	Yes	F	5		N	4	5	1	Yes	V
1136	20.07.2023	Newbrook2	Human	Predator	965	1	1	0	Baby	Healthy	No	5		63	20	No	N	Feeding	Not Alert	58	No	N	No	No	1	0.2	4.2	4.7619	Yes	F	20		N	1	3	1	Yes	F
1137	20.07.2023	Newbrook2	Human	Predator	965	1	1	0	Adult	Healthy	No	5	Yes	63	20	No	H	Feeding	Not Alert	19	Yes	V	No	Yes	2	0.4	2.8	5.71429	Yes	V	16		N	1	1	2	No	H
1138	20.07.2023	Newbrook2	Human	Predator	965	1	1	0	Adult	Healthy	No	5	Yes	63	20	No	H	Feeding	Not Alert	19	Yes	V	No	No	1	0.2	2.9	5.86207	Yes	V	17		N	1	1	2	Yes	F
1139	20.07.2023	Newbrook2	Human	Predator	966	1	1	0	Adult	Healthy	No	8	Yes	51	21	Yes	V	Feeding	Not Alert	24	Yes	V	No	Yes	7	0.875	6.4	3.59375	Yes	F	23		N	1	1	2	No	H
1140	20.07.2023	Newbrook2	Human	Predator	966	1	1	0	Adult	Healthy	No	8	Yes	51	20	Yes	V	Feeding	Not Alert	24	Yes	V	No	Yes	7	0.875	4.28	4.43925	Yes	F	19		N	1	1	2	Yes	V
1141	20.07.2023	Newbrook2	Human	Predator	967	1	1	0	Baby	Healthy	No	1		35	15	Yes	V	Feeding	Not Alert	24	Yes	V			1		3.2	4.375	Yes	F	14		N	1	4	3	No	H
1142	20.07.2023	Newbrook2	Human	Predator	968	1	1	0	Juvenile	Healthy	No	6		26	9	No	H	Feeding	Not Alert	24	No	H	No	Yes	2	0.333333	1.5	6	Yes	F	9		Y
1143	20.07.2023	Newbrook2	Human	Predator	968	1	1	0	Juvenile	Healthy	No	6		26	9	No	H	Feeding	Not Alert	24	No	H	No	No	1	0.166667	1.5	12	Yes	F	18		N	4	5	2	Yes	F
1144	20.07.2023	Newbrook2	Human	Predator	968	1	1	0	Adult	Healthy	No	6	Yes	26	9	No	N	Alert	Alert	20	No	N	No	No	1	0.166667	9	1.66667	Yes	F	15		N	4	5	3	No	H
1145	20.07.2023	Newbrook2	Human	Predator	969	1	1	0	Adult	Healthy	No	8	Yes	51	21	Yes	V	Feeding	Not Alert	24	Yes	V	No	Yes	7	0.875	4.3	4.4186	Yes	F	19		N	1	1	2	Yes	F
1146	20.07.2023	Newbrook2	Human	Predator	969	1	1	0	Juvenile	Healthy	No	8		51	21	Yes	V	Feeding	Not Alert	24	Yes	V	No	Yes	7	0.875	4.3	4.4186	Yes	F	19		N	1	1	2	Yes	V
1147	20.07.2023	Newbrook2	Human	Predator	969	1	1	0	Juvenile	Healthy	No	8		51	21	Yes	V	Feeding	Not Alert	24	Yes	V	No	Yes	7	0.875	4.3	4.4186	Yes	F	19		N	1	1	1	Yes	V
1148	20.07.2023	Newbrook2	Human	Predator	969	1	1	0	Juvenile	Healthy	No	8		51	21	Yes	V	Feeding	Not Alert	24	Yes	V	No	Yes	7	0.875	4.3	4.4186	Yes	F	19		N	1	1	2	Yes	V
1149	20.07.2023	Newbrook2	Human	Predator	969	1	1	0	Juvenile	Healthy	No	8		51	21	Yes	V	Feeding	Not Alert	24	Yes	V	No	Yes	7	0.875	4.3	4.4186	Yes	F	19		N	1	1	2	Yes	V
1150	20.07.2023	Newbrook2	Human	Predator	969	1	1	0	Juvenile	Healthy	No	8		51	21	Yes	V	Feeding	Not Alert	24	Yes	V	No	Yes	7	0.875	4.3	4.4186	Yes	F	19		N	1	1	2	Yes	V
1151	20.07.2023	Newbrook2	Human	Predator	970	1	1	0	Juvenile	Healthy	No	9		27	11	No	N	Feeding	Not Alert	10	No	N	No	No	1	0.111111	2.2	5	Yes	F	11		N	1	2	1	Yes	V
1152	20.07.2023	Newbrook2	Human	Predator	970	1	1	0	Adult	Healthy	No	9	Yes	43	9	Yes	V	Feeding	Not Alert	28	Yes	V	No	Yes	4	0.444444	1.9	2.10526	Yes	F	4		N	1	0	5	No	H
1153	20.07.2023	Newbrook2	Human	Predator	971	1	1	0	Baby	Healthy	No	5		45	8	No	H	Feeding	Not Alert	20	No	H	No	Yes	3	0.6	1	6	Yes	V	6		N	1	1	2	Yes	F
1154	20.07.2023	Newbrook2	Human	Predator	971	1	1	0	Juvenile	Healthy	No	5		45	8	Yes	V	Feeding	Not Alert	22	Yes	V	No	Yes	2	0.4	3	2.33333	Yes	V	7		N	1	1	3	No	H
1155	20.07.2023	Newbrook2	Human	Predator	972	1	1	0	Adult	Healthy	No	1	No	35	16	No	N	Alert	Alert	35	No	N			1		11	7.27273	Yes	F	80		Y
1156	20.07.2023	Newbrook2	Human	Predator	973	1	1	3	Juvenile	Severe	Yes	1		13	1	No	N	Feeding	Not Alert	4	Yes	V			1		0.9	1.11111	Yes	V	1		Y
1157	20.07.2023	Newbrook2	Human	Predator	974	1	1	2	Adult	Healthy	No	1	No	93	17	No	N	Feeding	Not Alert	20	No	N			1		6	5.66667	Yes	F	34		N	1	1	1	Yes	V
1158	20.07.2023	Newbrook2	Human	Predator	975	1	1	0	Adult	Healthy	No	3	No	53	4	Yes	V	Feeding	Not Alert	29	No	N	No	No	1	0.333333	1.5	2.66667	Yes	V	4		Y
1159	20.07.2023	Newbrook2	Human	Predator	975	1	1	0	Adult	Healthy	No	3	No	53	4			Feeding	Not Alert	31			No	Yes	2	0.666667	1	4	Yes	V	4		Y
1160	20.07.2023	Newbrook2	Human	Predator	976	1	1	0	Adult	Healthy	No	4	Yes	58	8	No	H	Feeding	Not Alert	40	No	H	No	No	1	0.25	3.8	2.36842	Yes	V	9		N	1	0	2	No	N
1161	20.07.2023	Newbrook2	Human	Predator	976	1	1	0	Adult	Healthy	No	4	Yes	58	9			Resting	Not Alert	41			No	No	1	0.25	4	3	Yes	V	12		Y
1162	20.07.2023	Newbrook2	Human	Predator	977	1	1	0	Adult	Healthy	No	6	Yes	56	9	No	N	Feeding	Not Alert	48	No	N	No	No	1	0.166667	3	4.66667	Yes	F	14		N	1	0	4	No	N
1163	20.07.2023	Newbrook2	Human	Predator	977	1	1	0	Adult	Healthy	No	6	Yes	48	8	No	N	Feeding	Not Alert	30	No	H	Yes	Yes	6	1	2.7	1.85185	Yes	V	5		N	1	0	3	Yes	V
1164	20.07.2023	Newbrook2	Human	Predator	977	1	1	0	Adult	Healthy	No	6	Yes	48	8	No	N	Feeding	Not Alert	30	No	H	Yes	Yes	6	1	2.7	1.85185	Yes	V	5		N	1	0	3	No	H
1165	20.07.2023	Newbrook2	Human	Predator	978	1	1	0	Adult	Healthy	No	1	No	45	9	No	N	Alert	Alert	29	No	N			1		2.5	3.2	Yes	V	8		N	1	1	1	No	N
1166	20.07.2023	Newbrook2	Human	Predator	979	1	1	0	Adult	Healthy	No	8	No	78	2	No	N	Hiding	Not Alert	18	No	N					0.5	4	No	N	2		Y
1167	20.07.2023	Newbrook2	Human	Predator	980	1	1	0	Juvenile	Healthy	No	5		100	2	No	N	Feeding	Not Alert	56	No	N	No	No	1	0.2	5.2	6.92308	Yes	F	36		N	1	0	1	No	N
1168	20.07.2023	Newbrook2	Human	Predator	981	1	1	0	Juvenile	Healthy	No	4		100	2	No	N	Feeding	Not Alert	61	No	N	No	Yes	3	0.75	1.5	1.33333	Yes	V	2		Y
1169	20.07.2023	Newbrook2	Human	Predator	981	1	1	0	Adult	Healthy	No	4	Yes	100	2	No	N	Feeding	Not Alert	61	No	N	No	Yes	3	0.75	1.5	1.33333	Yes	V	2		Y
1170	20.07.2023	Newbrook2	Human	Predator	981	1	1	0	Adult	Healthy	No	4	Yes	100	2	No	N	Feeding	Not Alert	58	No	N	No	Yes	3	0.75	1.5	1.33333	Yes	V	2		N	1	0	1	Yes	V
1171	20.07.2023	Newbrook2	Human	Predator	982	1	1	0	Baby	Healthy	No	6		48	8	No	N	Feeding	Not Alert	30	No	H	Yes	Yes	6	1	2.7	1.85185	Yes	V	5		N	1	0	3	No	H
1172	20.07.2023	Newbrook2	Human	Predator	982	1	1	0	Baby	Healthy	No	6		48	8	No	N	Feeding	Not Alert	30	No	H	Yes	Yes	6	1	2.5	2	Yes	V	5		N	1	0	3	No	H
1173	20.07.2023	Newbrook2	Human	Predator	982	1	1	0	Baby	Healthy	No	6		48	8	No	N	Feeding	Not Alert	30	No	N	Yes	Yes	6	1	2.5	2	Yes	V	5		N	1	0	3	No	H
1174	20.07.2023	Newbrook2	Human	Predator	982	1	1	0	Baby	Healthy	No	6		48	8	No	N	Feeding	Not Alert	30	No	N	Yes	Yes	6	1	2.2	2.27273	Yes	V	5		Y
1175	20.07.2023	Newbrook2	Human	Predator	983	1	1	0	Adult	Severe	Yes	1	No	58	7	No	H	Feeding	Not Alert	6	No	H			1		4	3	Yes	V	12		Y
1176	20.07.2023	Newbrook2	Human	Predator	984	1	1	0	Adult	Healthy	No	1	No	25	8			Escaping		25					1		4.8	8.33333	Yes	F	40		N	1	0	6	No	H
1177	20.07.2023	Newbrook2	Human	Predator	985	1	1	0	Juvenile	Healthy	No	1		56	23	No	H	Feeding	Not Alert	30	No	H			1		3.2	3.75	Yes	F	12		N	1	0	12	Yes	F
1178	20.07.2023	Newbrook2	Human	Predator	986	2	1	0	Juvenile	Healthy	No	2		31	12	No	N	Feeding	Not Alert	27	No	N	Yes	Yes	2	1	3.1	3.22581	Yes	F	10		N	1	0	8	No	N
1179	20.07.2023	Newbrook2	Human	Predator	986	1	1	0	Juvenile	Healthy	No	2		34	12	No	N	Feeding	Not Alert	27	No	N	Yes	Yes	2	1	3.3	3.0303	Yes	F	10		N	1	0	8	No	H
1180	20.07.2023	Newbrook2	Human	Predator	987	1	2	0	Adult	Healthy	No	1	No	42	14	No	N	Feeding	Not Alert	30	No	N			1		3.2	3.4375	Yes	F	11		N	2	0	9	No	H
1181	20.07.2023	Newbrook2	Human	Predator	988	1	3	0	Juvenile	Healthy	No	1		53	7	No	N	Feeding	Not Alert	43	No	N			1		2.7	2.96296	Yes	V	8		N	2	2	5	No	N
1182	20.07.2023	Newbrook2	Human	Predator	989	1	3	0	Adult	Healthy	No	3	No	54	10	No	N	Escaping		47	No	N	Yes	Yes	3	1	4.2	1.66667	Yes	V	7		N	2	2	3	Yes	V
1183	20.07.2023	Newbrook2	Human	Predator	989	1	3	0	Adult	Healthy	No	3	No	54	10	No	N	Feeding	Not Alert	47	No	N	Yes	Yes	3	1	4.2	1.66667	Yes	V	7		N	2	2	3	Yes	V
1184	20.07.2023	Newbrook2	Human	Predator	989	1	3	0	Adult	Healthy	No	3	No	54	10	No	N	Feeding	Not Alert	47	No	N	Yes	Yes	3	1	4.2	1.66667	Yes	V	7		N	2	2	3	No	N
1185	20.07.2023	Newbrook2	Human	Predator	990	1	3	0	Adult	Healthy	No	1	No	43	21	No	N	Alert	Alert	18	No	N			1		2.7	2.96296	Yes	F	8		N	3	0	13	Yes	V
1186	20.07.2023	Newbrook2	Human	Predator	991	1	3	0	Juvenile	Healthy	No	1		50	21	No	N	Alert	Alert	27	No	N			1		3.3	1.21212	Yes	V	4		N	3	0	13	No	N
1187	21.07.2023	Newbrook2	Human	Predator	992	1	1	0	Adult	Healthy	No	2	No	102	8	No	N	Alert	Alert	46	No	N					4.2	6.42857	Yes	F	27		N	1	2	2	No	N
1188	21.07.2023	Newbrook2	Human	Predator	993	1	1	0	Adult	Healthy	No	2	No	55	8	No	H	Alert	Alert	25	No	H	Yes	Yes	2	1	7	3.85714	Yes	F	27		N	1	2	2	No	N
1189	21.07.2023	Newbrook2	Human	Predator	993	1	1	0	Adult	Healthy	No	2	No	55	8	No	H	Feeding	Not Alert	22	No	H	Yes	Yes	2	1	4.7	5.74468	Yes	F	27		N	1	2	2	No	N
1190	21.07.2023	Newbrook2	Human	Predator	994	1	1	0	Adult	Healthy	No	9	Yes	62	8	Yes	V	Feeding	Not Alert	14	Yes	V	No	No	1	0.111111	2.2	3.63636	Yes	F	8		Y
1191	21.07.2023	Newbrook2	Human	Predator	994	1	1	0	Baby	Healthy	No	9		62	8	No	H	Feeding	Not Alert	17	No	H	No	Yes	3	0.333333	3	4	Yes	V	12		Y
1192	21.07.2023	Newbrook2	Human	Predator	994	1	1	0	Baby	Healthy	No	9		62	8	No	H	Feeding	Not Alert	17	No	H	No	Yes	3	0.333333	3	3.33333	Yes	V	10		N	1	4	2	No	N
1193	21.07.2023	Newbrook2	Human	Predator	994	1	1	0	Baby	Healthy	No	9		62	5	No	N	Alert	Alert	5	No	N	No	No	1	0.111111	2	2.5	Yes	V	5		Y
1194	21.07.2023	Newbrook2	Human	Predator	995	1	1	0	Baby	Healthy	No	3		41	4	No	H	Feeding	Not Alert	15	Yes	F	No	No	1	0.333333	1.8	2.22222	Yes	F	4		Y
1195	21.07.2023	Newbrook2	Human	Predator	995	1	1	0	Baby	Healthy	No	4		41	4	No	N	Feeding	Not Alert	21	No	N	Yes	Yes	4	1	1.2	3.33333	Yes	V	4		Y
1196	21.07.2023	Newbrook2	Human	Predator	995	1	1	0	Adult	Healthy	No	4	Yes	41	4	No	H	Feeding	Not Alert	21	No	H	Yes	Yes	4	1	1.3	3.07692	Yes	V	4		Y
1197	21.07.2023	Newbrook2	Human	Predator	996	1	1	0	Adult	Healthy	No	6	Yes	87	9	Yes	V	Feeding	Not Alert	50	Yes	V	No	No	1	0.166667	2.4	3.33333	Yes	V	8		N	1	0	1	No	H
1198	21.07.2023	Newbrook2	Human	Predator	997	1	1	0	Baby	Healthy	No	3		36	9	No	N	Alert	Alert	31	No	N	No	No	1	0.333333	2.2	4.09091	Yes	V	9		Y
1199	21.07.2023	Newbrook2	Trolley	Non-predator	998	1	1	0	Adult	Healthy	No	6	Yes	38	7	No	N	Feeding	Not Alert	23	No	N	No	Yes	4	0.666667	5	1.4	Yes	F	7		Y
1200	21.07.2023	Newbrook2	Trolley	Non-predator	998	1	1	0	Baby	Healthy	No	6		26	17	No	N	Feeding	Not Alert	35	No	N	No	Yes	4	0.666667	3	5.66667	Yes	F	17		Y
1201	21.07.2023	Newbrook2	Human	Predator	999	1	1	0	Adult	Healthy	No	1	No	28	29	No	H	Alert	Alert	25	No	H			1		5.1	4.90196	Yes	F	25		N	1	2	4	No	H
1202	21.07.2023	Newbrook2	Marten	Predator	1000	1	1	0	Adult	Healthy	No	5	Yes	19	3	No	N	Feeding	Not Alert	17	No	N	Yes	Yes	5	1	0.5	6	Yes	V	3		Y
1203	21.07.2023	Newbrook2	Marten	Predator	1000	1	1	0	Baby	Healthy	No	5		25	3	No	N	Feeding	Not Alert	23	No	N	Yes	Yes	5	1	0.5	6	Yes	V	3		Y
1204	21.07.2023	Newbrook2	Fox	Predator	1001	1	2	2	Adult	Healthy	No	1	No	9	3	No	N	Feeding	Not Alert	8	No	N			1		0.5	6	Yes	V	3		Y
1205	21.07.2023	Newbrook2	Fox	Predator	1002	1	2	1	Baby	Healthy	No	2		50	1	No	N	Alert	Alert	35	No	N	No	No	1	0.5	0.5	2	No	H	1		Y
1206	21.07.2023	Newbrook2	Fox	Predator	1002	1	2	1	Baby	Healthy	No	2		50	1	No	N	Alert	Alert	35	Yes	V	No	No	1	0.5	0.5	4	Yes	V	2		Y
1207	21.07.2023	Newbrook2	Trolley	Non-predator	1003	1	1	0	Adult	Healthy	No	6	Yes	38	7	No	N	Feeding	Not Alert	23	No	N	No	Yes	4	0.666667	3.4	2.05882	Yes	F	7		Y
1208	21.07.2023	Newbrook2	Trolley	Non-predator	1003	1	1	0	Adult	Healthy	No	6	Yes	38	7	No	N	Feeding	Not Alert	23	No	N	No	Yes	4	0.666667	3.4	2.05882	Yes	F	7		Y
1209	21.07.2023	Newbrook2	Marten	Predator	1004	1	1	0	Adult	Healthy	No	5	Yes	19	3	No	N	Feeding	Not Alert	17	No	N	Yes	Yes	5	1	0.5	6	Yes	V	3		Y
1210	21.07.2023	Newbrook2	Marten	Predator	1004	1	1	0	Baby	Healthy	No	5		25	3	No	N	Feeding	Not Alert	23	No	N	Yes	Yes	5	1	0.5	6	Yes	V	3		Y
1211	21.07.2023	Newbrook2	Marten	Predator	1004	1	1	0	Baby	Healthy	No	5		25	3	No	N	Feeding	Not Alert	23	No	N	Yes	Yes	5	1	0.5	6	Yes	V	3		Y
1212	21.07.2023	Newbrook2	Human	Predator	1005	1	1	0	Baby	Healthy	No	3		63	27	No	H	Alert	Alert	36	No	H	No	No	1	0.333333	5.4	6.2963	Yes	F	34		N	1	2	1	No	H
1213	21.07.2023	Newbrook2	Human	Predator	1005	1	1	0	Baby	Healthy	No	3		63	27	No	N	Alert	Alert	13	No	N	No	No	1	0.333333	4.6	5.43478	Yes	F	25		N	1	0	12	No	N
1214	21.07.2023	Newbrook2	Human	Predator	1006	1	1	2	Baby	Healthy	No	1		16	7	No	H	Feeding	Not Alert	14	No	H			1		2.1	4.28571	Yes	F	9		N	2	5	1	Yes	V
1215	21.07.2023	Newbrook2	Human	Predator	1007	1	1	0	Adult	Healthy	No	4	Yes	63	25	No	N	Feeding	Not Alert	29	No	N	No	No	1	0.25	4.5	2.22222	Yes	V	10		N	1	1	10	Yes	F
1216	21.07.2023	Newbrook2	Human	Predator	1008	1	1	0	Adult	Healthy	No	1	No	29	16	No	N	Feeding	Not Alert	19	No	N			1		3.2	4.0625	Yes	F	13		N	1	0	11	No	H
1217	21.07.2023	Newbrook2	Human	Predator	1009	1	1	0	Adult	Healthy	No	2	Yes	35	16	No	H	Alert	Alert	28	Yes	V	No	No	1	0.5	4.1	3.17073	Yes	F	13		N	1	1	3	No	H
1218	21.07.2023	Newbrook2	Human	Predator	1010	1	1	1	Adult	Healthy	No	4	Yes	74	1	No	N	Feeding	Not Alert	53	No	H	No	Yes	3	0.75	1	1	No	H	1		Y
1219	21.07.2023	Newbrook2	Human	Predator	1010	1	1	1	Adult	Healthy	No	4	Yes	74	1	No	H	Feeding	Not Alert	53	No	N	No	No	1	0.25	9.3	3.87097	Yes	F	36		Y
1220	21.07.2023	Newbrook2	Trolley	Non-predator	1011	1	1	2	Juvenile	Healthy	No	1		5	1	No	N	Feeding	Not Alert	4	No	N			1		0.8	1.25	Yes	V	1		Y
1221	21.07.2023	Newbrook2	Trolley	Non-predator	1012	1	1	0	Adult	Healthy	No	1	No	29	1	No	N	Feeding	Not Alert	12	No	N			1		4.1	1.95122	Yes	F	8		Y
1222	21.07.2023	Newbrook2	Trolley	Non-predator	1013	1	1	0	Adult	Healthy	No	5	Yes	20	10	No	H	Feeding	Not Alert	12	No	H	No	Yes	3	0.6	3.2	3.125	Yes	V	10		Y
1223	21.07.2023	Newbrook2	Trolley	Non-predator	1014	1	1	0	Baby	Healthy	No	1		18	12	No	N	Alert	Alert	17	No	N			1		1.8	3.88889	Yes	F	7		N	1	0	18
1224	21.07.2023	Newbrook2	Marten	Predator	1015	1	1	0	Adult	Healthy	No	4	Yes	19	7	No	N	Feeding	Not Alert	17	No	N	Yes	Yes	4	1	1.2	4.16667	Yes	V	5		Y
1225	21.07.2023	Newbrook2	Fox	Predator	1016	1	3	0	Adult	Healthy	No	4	Yes	43	24			Escaping		41			Yes	Yes			3	8	Yes	V	24		Y
1226	21.07.2023	Newbrook2	Fox	Predator	1017	1	2	0	Adult	Healthy	No	1	No	34	7	No	N	Feeding	Not Alert	32	No	N			1		2.3	3.04348	Yes	V	7		Y
1227	21.07.2023	Newbrook2	Fox	Predator	1018	1	2	0	Juvenile	Healthy	No	1		36	7	Yes	V	Feeding	Not Alert	30	Yes	V			1		2.9	2.41379	Yes	V	7		Y
1228	21.07.2023	Newbrook2	Trolley	Non-predator	1019	1	1	0	Adult	Healthy	No	5	Yes	20	10	No	H	Feeding	Not Alert	12	No	H	No	Yes	3	0.6	3.2	3.125	Yes	V	10		Y
1229	21.07.2023	Newbrook2	Trolley	Non-predator	1019	1	1	0	Juvenile	Healthy	No	5		20	10	No	H	Feeding	Not Alert	12	No	H	No	Yes	3	0.6	3.2	3.125	Yes	V	10		Y
1230	21.07.2023	Newbrook2	Marten	Predator	1020	1	1	0	Adult	Healthy	No	4	Yes	19	7	No	N	Feeding	Not Alert	17	No	N	Yes	Yes	4	1	1.2	4.16667	Yes	V	5		Y
1231	21.07.2023	Newbrook2	Marten	Predator	1020	1	1	0	Juvenile	Healthy	No	4		19	7	No	N	Feeding	Not Alert	17	No	N	Yes	Yes	4	1	1.2	4.16667	Yes	V	5		Y
1232	21.07.2023	Newbrook2	Marten	Predator	1020	1	1	0	Juvenile	Healthy	No	4		19	7	No	N	Feeding	Not Alert	17	No	N	Yes	Yes	4	1	1.2	4.16667	Yes	V	5		Y
1233	21.07.2023	Newbrook2	Fox	Predator	1021	1	3	0	Adult	Healthy	No	4	Yes	43	24			Escaping		41			Yes	Yes	4	1	3	8	Yes	V	24		Y
1234	21.07.2023	Newbrook2	Fox	Predator	1021	1	3	0	Baby	Healthy	No	4		43	24			Escaping		41			Yes	Yes	4	1	3	8	Yes	V	24		Y
1235	21.07.2023	Newbrook2	Fox	Predator	1021	1	3	0	Baby	Healthy	No	4		43	24			Escaping		41			Yes	Yes	4	1	3	8	Yes	V	24		Y
1236	23.07.2023	Owley	Human	Predator	1022	1	1	0	Adult	Healthy	No	1	No	60	5	No	N	Alert	Alert	28	No	N			1		1.5	3.33333	Yes	F	5		N	3	2	0	Yes	V
1237	23.07.2023	Owley	Human	Predator	1023	1	4	2	Adult	Healthy	No	1	No	19	11			Alert	Alert	19					1		6.5	6.30769	Yes	F	41		Y
1238	23.07.2023	Owley	Human	Predator	1024	1	0	2	Adult	Healthy	No	1	No	64	56	No	N	Resting	Not Alert	33	No	N			1		1.8	5	No	N	9		N	3	5	5	No	N
1239	23.07.2023	Owley	Human	Predator	1025	1	3	1	Adult	Healthy	No	3	No	83	2			Feeding	Not Alert	59			No	No	1	0.333333	1.2	1.66667	Yes	V	2		Y
1240	23.07.2023	Owley	Human	Predator	1025	1	3	1	Adult	Healthy	No	3	No	83	2			Feeding	Not Alert	59			No	No	1	0.333333	1.8	2.22222	Yes	V	4		Y
1241	23.07.2023	Owley	Human	Predator	1026	1	3	1	Adult	Healthy	No	3	No	73	7			Alert	Alert	63			Yes	Yes	3	1	5.6	1.25	Yes	V	7		N	3	5	0	No	N
1242	23.07.2023	Owley	Human	Predator	1026	1	3	1	Adult	Healthy	No	3	No	73	7			Alert	Alert	63			Yes	Yes	3	1	5.6	1.25	Yes	V	7		N	3	5	0	No	N
1243	23.07.2023	Owley	Human	Predator	1026	1	3	1	Adult	Healthy	No	3	No	73	7			Alert	Alert	63			Yes	Yes	3	1	5.7	1.57895	Yes	F	9		Y
1244	23.07.2023	Owley	Human	Predator	1027	1	3	3	Baby	Healthy	No	2		40	1			Escaping		40							2	4.5	Yes	V	9		Y
1245	23.07.2023	Owley	Human	Predator	1028	1	3	0	Juvenile	Healthy	No	2		22	6			Escaping		22			No	No	1	0.5	1.7	2.35294	Yes	F	4		N	3	2	2
1246	23.07.2023	Owley	Human	Predator	1028	1	3	0	Baby	Healthy	No	2		22	5			Escaping		22			No	No	1	0.5	0.7	5.71429	Yes	F	4		N	3	2	1
1247	23.07.2023	Owley	Human	Predator	1029	1	3	0	Adult	Healthy	No	1	No	75	6			Alert	Alert	50					1		1.1	5.45455	Yes	F	6		Y
1248	23.07.2023	Owley	Human	Predator	1030	1	3	0	Juvenile	Healthy	No	1		72	10			Alert	Alert	63					1		2	5	Yes	V	10		Y
1249	23.07.2023	Owley	Human	Predator	1031	1	3	0	Juvenile	Healthy	No	1		72	18			Feeding	Not Alert	22					1		7.4	7.16216	Yes	F	53		N	3	0	4	No	N
1250	23.07.2023	Owley	Human	Predator	1032	1	2	0	Adult	Healthy	No	1	No	16	5			Escaping		16					1		2.8	7.14286	Yes	V	20		Y
1251	23.07.2023	Owley	Human	Predator	1033	1	2	1	Adult	Healthy	No	1	No	75	1			Escaping		75					1		4.7	6.38298	Yes	F	30		N	2	1	1
1252	23.07.2023	Owley	Human	Predator	1034	1	2	1	Adult	Healthy	No	2	No	116	1			Alert	Alert	82			No	No	1	0.5	5.2	7.30769	Yes	F	38		N	2	0	17
1253	23.07.2023	Owley	Human	Predator	1035	1	2	4	Adult	Healthy	No	1	No	49	2			Alert	Alert	48					1		0.5	4	No	N	2		N	3	4	1	No	N
1254	23.07.2023	Owley	Human	Predator	1036	1	2	0	Adult	Healthy	No	3	No	105	10	No	N	Feeding	Not Alert	64	No	N	No	No	1	0.333333	1.9	7.89474	Yes	F	15		N	3	2	1
1255	23.07.2023	Owley	Human	Predator	1036	1	2	0	Adult	Healthy	No	3	No	105	10	No	N	Feeding	Not Alert	59	No	N	No	No	1	0.333333	1	15	Yes	V	15		Y
1256	23.07.2023	Owley	Human	Predator	1036	1	2	0	Adult	Healthy	No	3	No	105	10	No	N	Feeding	Not Alert	43	No	H	No	No	1	0.333333	1.5	10	Yes	V	15		Y
1257	23.07.2023	Owley	Human	Predator	1037	1	2	0	Adult	Healthy	No	1	No	63	5	No	N	Alert	Alert	59	No	N			1		2	2	Yes	F	4		N	3	1	1
1258	23.07.2023	Owley	Human	Predator	1038	1	3	0	Adult	Healthy	No	1	No	22	4			Escaping		22					1		4.2	5	Yes	F	21		Y
1259	23.07.2023	Langford	Human	Predator	1039	1	3	0	Adult	Healthy	No	2	No	96				Escaping		96			Yes	Yes	2	1	4	3.75	Yes	F	15
1260	23.07.2023	Langford	Human	Predator	1040	1	1	5	Adult	Healthy	No	1	No	66	5			Escaping		66					1		9.2	4.13043	Yes	F	38		N	2	3	1	No	N
1261	23.07.2023	Langford	Human	Predator	1041	1	3	0	Adult	Healthy	No	1	No	42	6			Alert	Alert	22					1		2	3	Yes	F	6		Y
1262	23.07.2023	Langford	Human	Predator	1042	1	2	0	Adult	Healthy	No	1	No	35	3	No	N	Alert	Alert	20	No	N			1		0.5	6	No	N	3		Y
1263	23.07.2023	Langford	Human	Predator	1043	1	1	0	Baby	Healthy	No	1		42	11	No	N	Alert	Alert	34	No	N			1		2	3	Yes	V	6		N	0	0	7	Yes	V
1264	23.07.2023	Langford	Human	Predator	1044	2	0	0	Baby	Healthy	No	1		40	7	Yes	V	Alert	Alert	38	Yes	V			1		5	4.8	Yes	F	24
1265	23.07.2023	Langford	Human	Predator	1045	1	1	0	Baby	Healthy	No	1		75	33	No	N	Alert	Alert	73	No	N			1		3.2	4.0625	Yes	F	13		N	1	0	33	No	N
1266	23.07.2023	Langford	Human	Predator	1046	1	2	0	Juvenile	Healthy	No	1		71	20			Escaping		71					1		2	5	Yes	V	10		N	2	0	10	No	N
1267	23.07.2023	Langford	Human	Predator	1047	1	2	0	Juvenile	Healthy	No	1		11	36			Escaping		11					1		8.1	4.44444	Yes	F	36		N	2	1	1	No	N
1268	23.07.2023	Langford	Human	Predator	1048	1	1	0	Adult	Healthy	No	4	Yes	28	12			Escaping		28			Yes	Yes	4	1	2.8	4.28571	Yes	F	12		N	2	0	1	No	H
1269	23.07.2023	Langford	Human	Predator	1049	1	2	0	Adult	Healthy	No	2	Yes	22	1			Alert	Alert	21	No	H	No	No	1	0.5	0.5	2	Yes	V	1		N	3	3	0	No	H
1270	23.07.2023	Langford	Human	Predator	1050	1	1	0	Juvenile	Healthy	No	1		42	11	No	N	Alert	Alert	39	No	N			1		3.1	4.19355	Yes	V	13
1271	23.07.2023	Langford	Human	Predator	1051	1	2	0	Juvenile	Healthy	No	1		17	10			Escaping		17					1		2	5	Yes	F	10		Y
1272	23.07.2023	Langford	Human	Predator	1052	1	2	0	Adult	Healthy	No	4	Yes	59	10	Yes	V	Alert	Alert	55	Yes	V	Yes	Yes	4	1	1.5	6.66667	Yes	F	10		Y
1273	23.07.2023	Langford	Human	Predator	1053	1	2	0	Juvenile	Healthy	No	4		59	10	No	N	Alert	Alert	55	No	N	Yes	Yes	4	1	3	3.33333	Yes	V	10		Y
1274	23.07.2023	Langford	Human	Predator	1053	1	2	0	Juvenile	Healthy	No	4		57	10	No	N	Alert	Alert	55	No	N	Yes	Yes	4	1	2	5	Yes	F	10		Y
1275	23.07.2023	Langford	Human	Predator	1053	1	2	0	Adult	Healthy	No	4	Yes	58	10	No	N	Alert	Alert	55	No	N	Yes	Yes	4	1	2	4.5	Yes	F	9		N	2	0	1	No	N
1276	23.07.2023	Langford	Human	Predator	1053	1	2	0	Juvenile	Healthy	No	4		59	5	No	N	Alert	Alert	44	No	N	No	No	1	0.25	1.3	3.84615	Yes	F	5		Y
1277	23.07.2023	Langford	Human	Predator	1054	1	2	0	Adult	Healthy	No	3	Yes	61	15	No	N	Alert	Alert	41	No	N	No	No	1	0.333333	2	5	Yes	F	10		N	2	0	5	Yes	V
1278	23.07.2023	Langford	Human	Predator	1055	1	2	0	Baby	Healthy	No	1		65	5	No	N	Alert	Alert	43	No	N			1		3.3	3.0303	Yes	F	10
1279	23.07.2023	Langford	Human	Predator	1056	1	2	0	Adult	Healthy	No	3	Yes	59	7	No	N	Alert	Alert	41	No	N	No	No	1	0.333333	1	6	Yes	F	6		N	2	0	1	No	N
1280	23.07.2023	Langford	Human	Predator	1057	1	2	0	Adult	Healthy	No	1	No	41	5	No	N	Alert	Alert	41	No	N			1		2	2.5	Yes	F	5		Y
1281	25.07.2023	Newbrook2	Human	Predator	1058	1	1	2	Juvenile	Healthy	No	1		34	2	Yes	V	Alert	Alert	30	No	N			1		3.3	1.51515	No	H	5		Y
1282	25.07.2023	Newbrook2	Human	Predator	1059	1	1	0	Adult	Slight	Yes	1	No	32	4			Alert	Alert	17					1		0.6	3.33333	No	N	2		N	1	0	2	No	N
1283	25.07.2023	Newbrook2	Human	Predator	1060	1	1	0	Baby	Healthy	No	3		54	2	No	N	Feeding	Not Alert	14	No	N	No	No	1	0.333333	0.5	4	Yes	V	2		Y
1284	25.07.2023	Newbrook2	Human	Predator	1061	1	1	0	Juvenile	Healthy	No	2		76	13	No	N	Alert	Alert	36	No	N	Yes	Yes	2	1	2	6.5	Yes	F	13		N	1	1	1	No	N
1285	25.07.2023	Newbrook2	Human	Predator	1062	1	1	0	Juvenile	Healthy	No	1		37	13	No	N	Alert	Alert	28	No	N			1		2.4	5.41667	Yes	V	13		Y
1286	25.07.2023	Newbrook2	Human	Predator	1063	1	1	0	Baby	Healthy	No	1		60	2	No	N	Feeding	Not Alert	22	Yes	V			1		0.5	4	Yes	V	2		Y
1287	25.07.2023	Newbrook2	Human	Predator	1064	1	1	0	Adult	Healthy	No	2	Yes	140	20	No	N	Feeding	Not Alert	68	No	N	Yes	Yes	2	1	3	6.66667	Yes	F	20		Y
1288	25.07.2023	Newbrook2	Human	Predator	1065	1	1	0	Adult	Healthy	No	1	No	130	18	No	N	Feeding	Not Alert	15	No	N			1		1.3	12.3077	Yes	F	16		N	3	4	1	No	H
1289	25.07.2023	Newbrook2	Human	Predator	1066	1	1	1	Juvenile	Healthy	No	2		77	4	Yes	V	Feeding	Not Alert	24	Yes	V	No	No	1	0.5	1.5	1.33333	Yes	V	2		N	1	2	2	No	H
1290	25.07.2023	Newbrook2	Human	Predator	1067	1	1	0	Adult	Healthy	No	4	Yes	38	10	Yes	F	Feeding	Not Alert	22	No	N	No	No	1	0.25	1.2	4.16667	Yes	V	5		N	1	0	5	No	H
1291	25.07.2023	Newbrook2	Human	Predator	1068	1	1	3	Juvenile	Healthy	No	4		19	2	No	N	Feeding	Not Alert	19	No	N	No	No	1	0.25	3.2	4.375	Yes	V	14		Y
1292	25.07.2023	Newbrook2	Trolley	Non-predator	1069	1	1	0	Adult	Healthy	No	3	No	20	17	No	N	Feeding	Not Alert	16	No	N	No	Yes	2	0.666667	1.7	7.64706	Yes	V	13		N	1	0	3	No	N
1293	25.07.2023	Newbrook2	Trolley	Non-predator	1070	1	1	0	Adult	Healthy	No	1	No	11	17	No	N	Feeding	Not Alert	5	No	N			1		1.7	1.17647	Yes	V	2		N	1	0	15	No	H
1294	25.07.2023	Newbrook2	Human	Predator	1071	1	1	0	Juvenile	Healthy	No	1		120	10	Yes	V	Resting	Not Alert	31	Yes	V			1		3.2	3.125	Yes	F	10		Y
1295	25.07.2023	Newbrook2	Human	Predator	1072	1	1	0	Juvenile	Healthy	No	6		130	12	No	N	Feeding	Not Alert	25	No	N	No	Yes	4	0.666667	3.4	3.52941	Yes	F	12		Y
1296	25.07.2023	Newbrook2	Human	Predator	1072	1	1	0	Juvenile	Healthy	No	6		130	12	No	H	Feeding	Not Alert	25	No	H	No	Yes	4	0.666667	3.7	2.97297	Yes	V	11		N	2	5	1	No	H
1297	25.07.2023	Newbrook2	Human	Predator	1073	1	1	0	Juvenile	Healthy	No	2		45	12			Feeding	Not Alert	35			No	No	1	0.5	12	7.08333	Yes	F	85		N	1	1	10	No	H
1298	25.07.2023	Newbrook2	Human	Predator	1073	1	1	0	Juvenile	Healthy	No	2		45	8	No	N	Feeding	Not Alert	35	No	N	No	No	1	0.5	1.9	4.21053	Yes	V	8		Y
1299	25.07.2023	Newbrook2	Human	Predator	1074	1	1	0	Adult	Healthy	No	2	Yes	140	20	No	N	Feeding	Not Alert	68	No	N	Yes	Yes	2	1	3	6.66667	Yes	F	20		Y
1300	25.07.2023	Newbrook2	Human	Predator	1075	1	1	0	Juvenile	Healthy	No	6		130	12	No	H	Feeding	Not Alert	25	No	H	No	Yes	4	0.666667	3.4	3.52941	Yes	V	12		Y
1301	25.07.2023	Newbrook2	Human	Predator	1075	1	1	0	Juvenile	Healthy	No	6		130	12	No	H	Feeding	Not Alert	25	No	H	No	Yes	4	0.666667	3.4	3.52941	Yes	V	12		Y
1302	25.07.2023	Newbrook2	Human	Predator	1075	1	1	0	Juvenile	Healthy	No	6		130	12	No	H	Feeding	Not Alert	25	No	H	No	Yes	4	0.666667	3.7	2.97297	Yes	V	11		N	2	5	1	No	H
1303	25.07.2023	Newbrook2	Marten	Predator	1076	1	1	0	Baby	Healthy	No	3		32	8	No	N	Feeding	Not Alert	24	No	N	No	No	1	0.333333	2.75	2.90909	Yes	F	8		Y
1304	25.07.2023	Newbrook2	Marten	Predator	1077	1	1	0	Juvenile	Healthy	No	3		25	8	No	N	Alert	Alert	7	No	N	No	No	1	0.333333	1.5	5.33333	Yes	V	8		Y
1305	25.07.2023	Newbrook2	Trolley	Non-predator	1078	1	1	0	Juvenile	Healthy	No	3		20	9	No	N	Feeding	Not Alert	5	No	N	No	No	1	0.333333	2	4	Yes	V	8		N	1	3	1	No	N
1306	25.07.2023	Newbrook2	Trolley	Non-predator	1079	1	1	0	Adult	Healthy	No	1	No	47	17	No	N	Feeding	Not Alert	32	No	N			1		4.5	1.77778	Yes	V	8		N	1	0	19	Yes	V
1307	25.07.2023	Newbrook2	Fox	Predator	1080	2	1	0	Juvenile	Healthy	No	2		73	11	No	N	Feeding	Not Alert	56	No	N	No	No	1	0.5	3.9	1.53846	Yes	V	6		N	1	0	17	Yes	F
1308	25.07.2023	Newbrook2	Fox	Predator	1081	2	1	0	Juvenile	Healthy	No	2		43	17	No	N	Feeding	Not Alert	33	No	N	No	No	1	0.5	6.7	4.92537	Yes	F	33		N	1	0	5	Yes	F
1309	25.07.2023	Newbrook2	Fox	Predator	1082	3	1	0	Baby	Healthy	No	1		38	17	No	N	Feeding	Not Alert	33	No	N			1		1.7	6.47059	Yes	V	11		N	1	0	6	Yes	V
1310	28.07.2023	Newbrook1	Human	Predator	1083	1	1	0	Adult	Healthy	No	1	No	32	8	No	N	Resting	Not Alert	23	No	N			1		1.7	4.11765	Yes	V	7		N	3	2	1
1311	28.07.2023	Newbrook1	Human	Predator	1084	1	1	0	Baby	Healthy	No	2		70	12	No	N	Feeding	Not Alert	22	No	N	Yes	Yes	2	1	2.6	4.61538	Yes	F	12		N	3	4	0	No	N
1312	28.07.2023	Newbrook1	Human	Predator	1084	1	1	0	Baby	Healthy	No	2		70	12	No	N	Feeding	Not Alert	22	No	N	Yes	Yes	2	1	2.9	4.13793	Yes	F	12		N	3	4	0	No	N
1313	28.07.2023	Newbrook1	Human	Predator	1085	2	1	0	Adult	Healthy	No	1	No	45	10	No	N	Feeding	Not Alert	22	No	N			1		1.6	5.625	No	H	9		N	3	2	1	Yes	V
1314	28.07.2023	Newbrook1	Human	Predator	1086	1	1	0	Adult	Healthy	No	1	No	55	3	No	N	Feeding	Not Alert	35	No	N			1		0.8	3.75	Yes	V	3		Y
1315	28.07.2023	Newbrook1	Human	Predator	1087	1	1	0	Adult	Healthy	No	1	No	51	9	No	N	Resting	Not Alert	56	No	N			1		1.5	6	Yes	V	9		Y
1316	28.07.2023	Newbrook1	Human	Predator	1088	2	1	0	Adult	Healthy	No	2	No	36	2	No	H	Feeding	Not Alert	32	No	H	No	No	1	0.5	0.7	4.28571	No	H	3		Y
1317	28.07.2023	Newbrook1	Human	Predator	1089	1	1	0	Juvenile	Healthy	No	1		17	2	Yes	V	Alert	Alert	10	Yes	F			1		0.5	4	Yes	F	2		Y
1318	28.07.2023	Newbrook1	Human	Predator	1090	1	1	0	Adult	Healthy	No	2	Yes	29	2	Yes	V	Alert	Alert	20	Yes	V	No	No	1	0.5	0.5	4	Yes	V	2		Y
1319	28.07.2023	Newbrook1	Human	Predator	1091	1	1	0	Adult	Healthy	No	1	No	70	7	No	N	Grooming	Not Alert	12	No	N			1		2.6	1.53846	Yes	F	4		N	1	0	4	No	H
1320	28.07.2023	Newbrook1	Human	Predator	1092	1	1	0	Baby	Healthy	No	1		40	3	No	N	Alert	Alert	14	Yes	V			1		0.5	6	Yes	V	3		Y
1321	28.07.2023	Newbrook1	Human	Predator	1093	1	1	1	Adult	Healthy	No	2	No	38	9	No	N	Resting	Not Alert	18	No	N					1.7	2.35294	Yes	V	4		N	3	4	5	Yes	V
1322	28.07.2023	Newbrook1	Human	Predator	1094	1	1	0	Adult	Healthy	No	2	Yes	123	20	No	N	Feeding	Not Alert	25	No	N	No	No	1	0.5	3.7	3.78378	Yes	F	14		N	1	2	8	Yes	F
1323	28.07.2023	Newbrook1	Human	Predator	1095	1	1	0	Adult	Healthy	No	1	No	118	14	No	N	Feeding	Not Alert	26	No	N			1		3.2	3.75	Yes	F	12		N	1	1	2	Yes	F
1324	28.07.2023	Newbrook1	Human	Predator	1096	1	1	0	Baby	Healthy	No	1		37	15	No	H	Feeding	Not Alert	26	No	H			1		4.1	4.39024	Yes	F	18		N	1	4	3	No	H
1325	28.07.2023	Newbrook1	Human	Predator	1097	1	1	0	Juvenile	Healthy	No	1		39	12	No	H	Feeding	Not Alert	17	No	H			1		1.3	3.07692	Yes	V	4		N	3	1	8	No	N
1326	28.07.2023	Newbrook1	Human	Predator	1098	1	1	1	Juvenile	Healthy	No	3		58	12			Escaping		58			No	No	1	0.333333	1.9	6.31579	Yes	F	12		Y
1327	28.07.2023	Newbrook1	Human	Predator	1099	1	1	3	Juvenile	Healthy	No	1		43	2	No	N	Feeding	Not Alert	26	No	N			1		1.2	2.5	Yes	V	3		N	2	4	1	No	N
1328	28.07.2023	Newbrook1	Human	Predator	1100	1	1	2	Juvenile	Healthy	No	3		73	9	No	N	Alert	Alert	26	No	N	No	No	1	0.333333	1.8	5	Yes	F	9		Y
1329	28.07.2023	Newbrook1	Rabbit	Non-predator	1101	1	1	1	Adult	Healthy	No	1	No	46	7	No	N	Feeding	Not Alert	7	Yes	V			1		1.1	6.36364	Yes	V	7		Y
1330	28.07.2023	Newbrook1	Rabbit	Non-predator	1102	2	2	1	Adult	Healthy	No	1	No	30	3	No	N	Feeding	Not Alert	8	No	H			1		0.5	6	No	H	3		Y
1331	28.07.2023	Newbrook1	Human	Predator	1103	1	1	1	Juvenile	Healthy	No	1		68	7	No	N	Feeding	Not Alert	56	No	N			1		1.3	5.38462	Yes	V	7		Y
1332	28.07.2023	Newbrook1	Human	Predator	1104	1	2	0	Adult	Healthy	No	1	No	12	4			Escaping		12					1		0.8	5	No	N	4		Y
1333	28.07.2023	Newbrook1	Human	Predator	1105	1	1	0	Juvenile	Healthy	No	2		57	8			Escaping		57			No	No	1	0.5	2.3	3.47826	Yes	F	8		Y
1334	28.07.2023	Newbrook1	Human	Predator	1106	1	0	0	Juvenile	Healthy	No	1		82	22	No	N	Resting	Not Alert	12	No	N			1		2.8	4.64286	Yes	F	13		N	0	0	9	No	H
1335	28.07.2023	Newbrook1	Fox	Predator	1107	1	1	3	Adult	Healthy	No	4	Yes	34	5	No	N	Alert	Alert	30	No	N	Yes	Yes	4	1	0.5	10	Yes	V	5		Y
1336	28.07.2023	Newbrook1	Fox	Predator	1107	1	1	3	Juvenile	Healthy	No	4		34	5	No	N	Alert	Alert	30	No	N	Yes	Yes	4	1	0.5	10	Yes	V	5		Y
1337	28.07.2023	Newbrook1	Fox	Predator	1107	1	1	3	Juvenile	Healthy	No	4		34	5	No	N	Alert	Alert	30	No	N	Yes	Yes	4	1	0.6	8.33333	Yes	V	5		Y
1338	28.07.2023	Newbrook1	Fox	Predator	1107	1	1	3	Baby	Healthy	No	4		34	5	No	N	Alert	Alert	30	No	N	Yes	Yes	4	1	0.6	6.66667	No	N	4		N	2	4	1	No	N
1339	28.07.2023	Newbrook1	Fox	Predator	1108	2	1	3	Baby	Healthy	No	1		22	2	No	N	Alert	Alert	19	No	N			1		0.4	5	Yes	V	2		Y
1340	28.07.2023	Newbrook1	Rabbit	Non-predator	1109	1	1	1	Juvenile	Healthy	No	1		47	3	No	N	Feeding	Not Alert	3	No	N			1		0.5	6	No	N	3		Y
1341	28.07.2023	Newbrook1	Human	Predator	1110	1	1	1	Baby	Healthy	No	2		79	2	No	N	Feeding	Not Alert	38	No	N	Yes	Yes	2	1	1.3	1.53846	Yes	V	2		Y
1342	28.07.2023	Newbrook1	Human	Predator	1111	1	1	0	Adult	Healthy	No	3	No	46	40	No	H	Feeding	Not Alert	19	No	H	No	Yes	2	0.666667	5.8	3.7931	Yes	F	22		N	0	0	18	Yes	V
1343	28.07.2023	Newbrook1	Human	Predator	1111	1	1	0	Adult	Healthy	No	3	No	51	35	No	H	Feeding	Not Alert	24	No	H	No	Yes	2	0.666667	6.8	3.23529	Yes	F	22		N	0	0	13	Yes	F
1344	28.07.2023	Newbrook1	Human	Predator	1111	1	1	0	Adult	Healthy	No	3	No	46	40	No	H	Feeding	Not Alert	19	No	H	No	No	1	0.333333	5.4	4.07407	Yes	F	22		N	0	0	18	Yes	V
1345	28.07.2023	Newbrook1	Fox	Predator	1112	1	1	3	Baby	Healthy	No	1		29	5	No	N	Feeding	Not Alert	24	No	N			1		0.5	10	No	N	5		Y
1346	28.07.2023	Newbrook1	Fox	Predator	1113	1	1	0	Juvenile	Healthy	No	2		73	2	No	H	Feeding	Not Alert	45	Yes	V	No	No	1	0.5	0.6	3.33333	Yes	V	2		Y
1347	28.07.2023	Newbrook1	Fox	Predator	1113	1	1	0	Juvenile	Healthy	No	2		73	2	No	N	Feeding	Not Alert	45	No	N	No	No	1	0.5	0.5	4	Yes	V	2		Y
1348	28.07.2023	Newbrook1	Human	Predator	1114	1	1	1	Baby	Healthy	No	2		79	2	No	N	Feeding	Not Alert	38	No	N	Yes	Yes	2	1	1.3	1.53846	Yes	V	2		Y
1349	29.07.2023	Newbrook2	Human	Predator	1115	1	3	5	Adult	Healthy	No	1	No	64	1	No	N	Alert	Alert	8	No	N			1		1.3	1.53846	Yes	V	2		Y
1350	29.07.2023	Newbrook2	Human	Predator	1116	1	1	1	Juvenile	Healthy	No	3		41	2	No	H	Alert	Alert	18	No	H					2.3	2.6087	Yes	V	6		N	1	2	2	No	H
1351	29.07.2023	Newbrook2	Human	Predator	1117	1	1	2	Adult	Healthy	No	4	Yes	58	3	No	H	Alert	Alert	16	No	H	No	No	1	0.25	4.2	3.09524	Yes	V	13		N	1	0	7	Yes	V
1352	29.07.2023	Newbrook2	Human	Predator	1118	1	1	1	Juvenile	Healthy	No	1		42	3	No	N	Alert	Alert	18	No	N			1		1	2	Yes	V	2		N	1	2	1	No	H
1353	29.07.2023	Newbrook2	Human	Predator	1119	1	3	2	Juvenile	Healthy	No	2		22	3	Yes	V	Alert	Alert	9	Yes	V	Yes	Yes	2	1	1.1	2.72727	Yes	V	3		Y
1354	29.07.2023	Newbrook2	Human	Predator	1120	1	1	3	Baby	Healthy	No	2		26	2	No	N	Alert	Alert	16	No	N	No	No	1	0.5	1	2	Yes	V	2		Y
1355	29.07.2023	Newbrook2	Human	Predator	1121	1	1	1	Baby	Healthy	No	2		32	3	No	H	Alert	Alert	30	No	H	No	No	1	0.5	0.7	4.28571	Yes	V	3		Y
1356	29.07.2023	Newbrook2	Human	Predator	1122	1	1	2	Adult	Healthy	No	3	Yes	24	3	No	H	Alert	Alert	24	No	H	Yes	Yes	3	1	1	3	Yes	F	3		Y
1357	29.07.2023	Newbrook2	Human	Predator	1123	1	1	2	Adult	Healthy	No	3	No	73	2	No	H	Feeding	Not Alert	20	Yes	V	No	No	1	0.333333	1	2	No	N	2		Y
1358	29.07.2023	Newbrook2	Human	Predator	1123	1	1	2	Adult	Healthy	No	3	No	73	2	No	H	Feeding	Not Alert	20	No	H	No	No	1	0.333333	0.5	4	Yes	V	2		Y
1359	29.07.2023	Newbrook2	Human	Predator	1124	1	1	2	Baby	Healthy	No	1		46	2	No	N	Alert	Alert	6	No	N			1		2	1.5	Yes	V	3		Y
1360	29.07.2023	Newbrook2	Human	Predator	1125	1	1	0	Adult	Healthy	No	8	Yes	52	20	No	H	Feeding	Not Alert	28	Yes	V	No	Yes	4	0.5	2.5	6	Yes	F	15		N	3	5	2	No	H
1361	29.07.2023	Newbrook2	Human	Predator	1125	1	1	0	Adult	Healthy	No	8	Yes	52	20	No	N	Feeding	Not Alert	34	No	N	No	Yes	2	0.25	4.7	4.25532	Yes	F	20		Y
1362	29.07.2023	Newbrook2	Human	Predator	1125	1	1	0	Juvenile	Healthy	No	8		52	20	No	N	Feeding	Not Alert	28	No	N	No	No	1	0.125	3.4	5.88235	Yes	V	20		Y
1363	29.07.2023	Newbrook2	Human	Predator	1126	1	1	1	Juvenile	Healthy	No	1		10	2	No	N	Feeding	Not Alert	10	No	N			1		1	2	No	N	2		Y
1364	29.07.2023	Newbrook2	Human	Predator	1127	1	1	0	Adult	Healthy	No	4	Yes	46	8	No	N	Feeding	Not Alert	43	Yes	V	No	No	1	0.25	11.3	7.61062	Yes	F	86		N	1	2	2	Yes	V
1365	29.07.2023	Newbrook2	Human	Predator	1128	1	1	0	Juvenile	Healthy	No	1		31	15			Escaping		31					1		4.6	6.73913	Yes	F	31		N	1	1	2	No	N
1366	29.07.2023	Newbrook2	Human	Predator	1129	1	1	1	Baby	Healthy	No	5		32	5	No	N	Feeding	Not Alert	12	No	N	No	Yes	3	0.6	1.1	4.54545	Yes	F	5		Y
1367	29.07.2023	Newbrook1	Human	Predator	1130	1	2	0	Adult	Healthy	No	1	No	51	7	No	N	Alert	Alert	27	No	N			1		0.9	6.66667	Yes	V	6		N	3	1	1	No	N
1368	29.07.2023	Newbrook1	Human	Predator	1131	1	3	2	Baby	Healthy	No	1		73	3	No	N	Alert	Alert	25	No	N			1		1.1	2.72727	Yes	V	3		Y
1369	29.07.2023	Newbrook1	Human	Predator	1132	1	1	0	Adult	Healthy	No	2	Yes	46	6	No	N	Alert	Alert	46	No	N	No	No	1	0.5	1.6	3.125	Yes	V	5		N	1	0	1	No	H
1370	29.07.2023	Newbrook1	Human	Predator	1132	1	2	1	Baby	Healthy	No	1		46	2	No	N	Feeding	Not Alert	16	No	N			1		2.4	0.833333	Yes	V	2		Y
1371	29.07.2023	Newbrook1	Human	Predator	1133	1	1	0	Adult	Healthy	No	2	No	67	7	No	H	Alert	Alert	67	No	H	No	No	1	0.5	1.2	4.16667	Yes	V	5		N	1	2	2	No	H
1372	29.07.2023	Newbrook1	Human	Predator	1134	1	1	0	Adult	Healthy	No	1	No	74	4	No	N	Feeding	Not Alert	43	No	N			1		2.3	3.91304	Yes	V	9		N	1	0	4	No	N
1373	29.07.2023	Newbrook1	Human	Predator	1135	1	1	1	Baby	Healthy	No	5		84	7	No	N	Feeding	Not Alert	42	No	N	No	No	1	0.2	1.8	3.33333	Yes	V	6		N	1	3	1	No	H
1374	29.07.2023	Newbrook1	Human	Predator	1135	1	1	1	Juvenile	Healthy	No	5		84	7	No	N	Feeding	Not Alert	42	No	N	No	No	1	0.2	2.7	2.59259	Yes	V	7		Y
1375	29.07.2023	Newbrook1	Human	Predator	1136	1	1	0	Adult	Healthy	No	1	No	118	18	No	N	Resting	Not Alert	33	No	N			1		2.7	6.66667	Yes	F	18		Y
1376	29.07.2023	Newbrook1	Human	Predator	1137	1	1	0	Baby	Healthy	No	1		31	18	No	N	Alert	Alert	31	No	N			1		1.9	8.42105	Yes	F	16		N	1	0	2	Yes	V
1377	29.07.2023	Newbrook1	Human	Predator	1138	1	1	0	Juvenile	Healthy	No	2		36	6	No	N	Alert	Alert	30	No	N	No	No	1	0.5	3.5	2	Yes	F	7		Y
1378	29.07.2023	Newbrook1	Human	Predator	1139	1	1	0	Adult	Healthy	No	2	No	31	11	No	N	Alert	Alert	26	No	N					2.1	4.7619	Yes	F	10		N	3	4	1	No	H
1379	29.07.2023	Newbrook2	Human	Predator	1140	1	1	0	Adult	Healthy	No	5	Yes	99	24	No	N	Feeding	Not Alert	40	No	N	No	No	3	0.6	3.3	6.06061	Yes	F	20		N	1	1	4	No	H
1380	29.07.2023	Newbrook2	Human	Predator	1140	1	1	0	Adult	Healthy	No	5	Yes	99	29	No	N	Feeding	Not Alert	39	No	N	No	No	3	0.6	7	4.85714	Yes	F	34		N	1	1	4	No	H
1381	29.07.2023	Newbrook2	Human	Predator	1140	1	1	0	Adult	Healthy	No	5	Yes	99	27	No	N	Feeding	Not Alert	39	No	N	No	No	3	0.6	2.5	6	Yes	F	15		N	1	0	12	No	H
1382	17.07.2023	Newbrook1	Fox	Predator	1141	1	1	3	Adult	Healthy	No	2	Yes	11	3	Yes	V	Feeding	Not Alert	11	Yes	V	No	No	1	0.5			Yes	V	3		Y
1383	17.07.2023	Newbrook1	Fox	Predator	1141	1	1	3	Juvenile	Healthy	No	2		11	3	No	N	Feeding	Not Alert	11	No	H
1386	21.07.2023	Newbrook2	Live Buzzard	Predator	1387	1	1	0	Juvenile	Healthy	No	4		100	5			Escaping		20			Yes	Yes	4	1			Yes	F	5		Y
1387	21.07.2023	Newbrook2	Live Buzzard	Predator	1388	1	1	2	Adult	Healthy	No	2	Yes	25	3	Yes	V	Feeding	Not Alert	25	Yes	V							Yes	F	6		N	1	5	3	Yes	F
1388	21.07.2023	Newbrook2	Live Buzzard	Predator	1389	1	0		Adult	Healthy	No	1	No	45	15	No	N	Feeding	Not Alert	45	Yes	V			1				Yes	F	5		N	0	0	10	No	H
1389	21.07.2023	Newbrook2	Live Buzzard	Predator	1390	1	1	1	Adult	Healthy	No	6	Yes	14	6	No	N	Feeding	Not Alert	14	Yes	V
1390	21.07.2023	Newbrook2	Live Buzzard	Predator	1146	1	1	1	Adult	Healthy	No	6	Yes	14	6	No	N	Feeding	Not Alert	14	Yes	V
1391	21.07.2023	Newbrook2	Live Buzzard	Predator	1146	1	1	1	Adult	Healthy	No	6	Yes	14	6	No	N	Feeding	Not Alert	14	Yes	V
1392	21.07.2023	Newbrook2	Live Buzzard	Predator	1146	1	1	1	Adult	Healthy	No	6	Yes	14	6	No	N	Feeding	Not Alert	14	Yes	V
1393	21.07.2023	Newbrook2	Live Buzzard	Predator	1146	1	1	1	Adult	Healthy	No	6	Yes	14	6	No	N	Feeding	Not Alert	14	Yes	V
1394	21.07.2023	Newbrook2	Live Buzzard	Predator	1146	1	1	1	Adult	Healthy	No	6	Yes	14	6	No	N	Feeding	Not Alert	14	Yes	V
1395	21.07.2023	Newbrook2	Live Buzzard	Predator	1147	1	1	2	Adult	Healthy	No	5	Yes	17	9	No	N	Feeding	Not Alert	17	Yes	V
1396	21.07.2023	Newbrook2	Live Buzzard	Predator	1147	1	1	2	Adult	Healthy	No	5	Yes	17	9	No	N	Feeding	Not Alert	17	Yes	V
1397	21.07.2023	Newbrook2	Live Buzzard	Predator	1147	1	1	2	Adult	Healthy	No	5	Yes	17	9	No	N	Feeding	Not Alert	17	Yes	V
1398	21.07.2023	Newbrook2	Live Buzzard	Predator	1147	1	1	2	Adult	Healthy	No	5	Yes	17	9	No	N	Feeding	Not Alert	17	Yes	V
1399	21.07.2023	Newbrook2	Live Buzzard	Predator	1147	1	1	2	Adult	Healthy	No	5	Yes	17	9	No	N	Feeding	Not Alert	17	Yes	V
1400	21.07.2023	Newbrook2	Live Buzzard	Predator	1148	1	1	2	Adult	Healthy	No	3	Yes	27	7	No	N	Feeding	Not Alert	27	Yes	V	Yes	Yes	3	1			Yes	F	7		Y
1401	21.07.2023	Newbrook2	Live Buzzard	Predator	1148	1	1	2	Adult	Healthy	No	3	Yes	27	7	No	N	Feeding	Not Alert	27	Yes	V	Yes	Yes	3	1			Yes	F	7		Y
1402	21.07.2023	Newbrook2	Live Buzzard	Predator	1148	1	1	1	Adult	Healthy	No	3	Yes	27	7	No	N	Feeding	Not Alert	27	Yes	V	Yes	Yes	3	1			Yes	F	6		N	2	4	1	Yes	V
1403	21.07.2023	Newbrook2	Live Buzzard	Predator	1149	1	1	1	Adult	Healthy	No	9	Yes	15	10	No	N	Feeding	Not Alert	15	Yes	F	Yes	Yes	9	1			Yes	F	3		N	1	2	7	Yes	F
1404	21.07.2023	Newbrook2	Live Buzzard	Predator	1149	1	1	1	Adult	Healthy	No	9	Yes	15	10	No	N	Feeding	Not Alert	15	Yes	F	Yes	Yes	9	1			Yes	F	6		N	1	3	5	Yes	F
1405	21.07.2023	Newbrook2	Live Buzzard	Predator	1149	1	1	1	Adult	Healthy	No	9	Yes	15	8	No	N	Feeding	Not Alert	15	Yes	F	Yes	Yes	9	1			Yes	F	4		N	1	3	4	Yes	F
1406	21.07.2023	Newbrook2	Live Buzzard	Predator	1149	1	1	1	Juvenile	Healthy	No	9		15	9	No	N	Feeding	Not Alert	15	Yes	V	Yes	Yes	9	1			Yes	F	3		N	1	2	7	Yes	F
1407	21.07.2023	Newbrook2	Live Buzzard	Predator	1149	1	1	1	Juvenile	Healthy	No	9		15	10	No	N	Feeding	Not Alert	15	Yes	V	Yes	Yes	9	1			Yes	F	3		N	1	2	7	Yes	F
1408	21.07.2023	Newbrook2	Live Buzzard	Predator	1149	1	1	1	Juvenile	Healthy	No	9		15	9	No	N	Feeding	Not Alert	15	Yes	F	Yes	Yes	9	1			Yes	F	2		N	1	2	7	Yes	F
1409	21.07.2023	Newbrook2	Live Buzzard	Predator	1149	1	1	1	Juvenile	Healthy	No	9		15	10	No	N	Feeding	Not Alert	15	Yes	V	Yes	Yes	9	1			Yes	F	6		N	1	3	4	Yes	V
1410	21.07.2023	Newbrook2	Live Buzzard	Predator	1149	1	1	1	Baby	Healthy	No	9		15	10	No	N	Feeding	Not Alert	15	Yes	V	Yes	Yes	9	1			Yes	F	5		N	1	3	5	Yes	V
1411	21.07.2023	Newbrook2	Live Buzzard	Predator	1149	1	1	1	Baby	Healthy	No	9		15	10	No	N	Feeding	Not Alert	15	Yes	V	Yes	Yes	9	1			Yes	F	6		N	1	3	4	Yes	V
1412	04.08.2023	Newbrook2	Human	Predator	1150	1	1	0	Adult	Healthy	No	3	Yes	40	21	No	N	Feeding	Not Alert	25	No	N	No	No	1	0.333333	6.6	3.0303	Yes	F	20		N	1	4	1	Yes	V
1413	04.08.2023	Newbrook2	Human	Predator	1150	1	1	0	Adult	Healthy	No	3	Yes	40	25	No	N	Feeding	Not Alert	25	No	N	No	Yes	2	0.666667	3	8.33333	Yes	F	25		Y
1414	04.08.2023	Newbrook2	Human	Predator	1150	1	1	0	Baby	Healthy	No	3		40	25	No	N	Feeding	Not Alert	25	No	N	No	Yes	2	0.666667	3	8.33333	Yes	F	25		Y
1415	04.08.2023	Newbrook2	Human	Predator	1151	1	1	0	Baby	Healthy	No	10		73	16	No	N	Feeding	Not Alert	42	No	N	No	No	1	0.1	3.5	4.28571	Yes	V	15		N	1	4	1	No	H
1416	04.08.2023	Newbrook2	Human	Predator	1151	1	1	0	Adult	Healthy	No	10	Yes	73	14	No	H	Feeding	Not Alert	42	Yes	V	No	No	1	0.1	2.3	6.08696	Yes	V	14		Y
1417	04.08.2023	Newbrook2	Human	Predator	1151	1	1	0	Adult	Healthy	No	10	Yes	73	12	Yes	V	Feeding	Not Alert	42	Yes	V	No	No	1	0.1	2.8	4.28571	Yes	V	12		Y
1418	04.08.2023	Newbrook2	Human	Predator	1151	1	1	0	Juvenile	Healthy	No	10		78	17	No	N	Feeding	Not Alert	65	No	N	No	Yes	2	0.2	4.3	3.72093	Yes	F	16		N	1	3	1	No	N
1419	04.08.2023	Newbrook2	Human	Predator	1152	1	1	0	Baby	Healthy	No	6		78	17	No	N	Feeding	Not Alert	50	No	N	No	No	1	0.166667	5.5	2.72727	Yes	V	15		N	1	3	2	No	N
1420	04.08.2023	Newbrook2	Human	Predator	1152	1	1	0	Baby	Healthy	No	5		78	17	No	N	Feeding	Not Alert	31	No	N	No	Yes	2	0.4	3	5	Yes	F	15		N	1	1	2	No	N
1421	04.08.2023	Newbrook2	Human	Predator	1152	1	1	0	Juvenile	Healthy	No	5		78	17	No	N	Feeding	Not Alert	31	No	N	No	Yes	2	0.4	4	3.25	Yes	F	13		N	1	0	4	No	H
1422	04.08.2023	Newbrook2	Human	Predator	1153	1	1	0	Baby	Healthy	No	2		78	17	No	N	Feeding	Not Alert	26	No	N	Yes	Yes	2	1	4.6	2.3913	Yes	F	11		N	1	0	6	No	H
1423	04.08.2023	Newbrook2	Human	Predator	1153	1	1	0	Baby	Healthy	No	2		78	17	No	N	Feeding	Not Alert	26	No	N	Yes	Yes	2	1	3.3	4.24242	Yes	F	14		N	1	3	3	No	N
1424	04.08.2023	Newbrook2	Human	Predator	1154	1	1	0	Adult	Healthy	No	1	No	57	5	Yes	V	Feeding	Not Alert	25	Yes	V			1		1.3	1.53846	Yes	V	2		N	1	3	3	Yes	V
1425	04.08.2023	Newbrook2	Human	Predator	1155	1	1	0	Adult	Healthy	No	3	No	58	2	No	N	Alert	Alert	51	No	N	No	Yes	2	0.666667	1.5	0.666667	Yes	V	1		N	2	2	1	No	N
1426	04.08.2023	Newbrook2	Human	Predator	1155	1	1	0	Adult	Healthy	No	3	No	58	2	No	H	Alert	Alert	51	No	H	No	Yes	2	0.666667	1.5	0.666667	Yes	V	1		N	2	2	1	No	N
1427	04.08.2023	Newbrook2	Human	Predator	1156	1	1	0	Baby	Healthy	No	1		18	6	No	H	Alert	Alert	16	No	H			1		1.2	5	Yes	F	6		Y
1428	04.08.2023	Newbrook2	Human	Predator	1157	1	1	0	Adult	Healthy	No	2	Yes	80	24	No	H	Feeding	Not Alert	61	No	H	No	No	1	0.5	2.2	10.9091	Yes	V	24		Y
1429	04.08.2023	Newbrook2	Human	Predator	1157	1	1	0	Juvenile	Healthy	No	2		80	22	No	N	Feeding	Not Alert	61	No	N	No	No	1	0.5	4.1	4.63415	Yes	V	19		N	1	4	3	No	H
1430	04.08.2023	Newbrook2	Human	Predator	1158	1	1	0	Adult	Healthy	No	4	Yes	77	20	Yes	V	Feeding	Not Alert	45	Yes	V	No	No	1	0.25	5	3.2	No	H	16		N	1	2	4	No	N
1431	04.08.2023	Newbrook2	Human	Predator	1159	1	1	0	Juvenile	Healthy	No	2		89	14	No	N	Feeding	Not Alert	10	No	H	No	No	1	0.5	2.35	3.40426	Yes	F	8		N	1	2	6	Yes	V
1432	04.08.2023	Newbrook2	Human	Predator	1160	1	1	0	Juvenile	Healthy	No	7		40	11	Yes	V	Feeding	Not Alert	15	Yes	V	No	No	1	0.142857	2	3	Yes	V	6		N	1	2	5	Yes	V
1433	04.08.2023	Newbrook2	Human	Predator	1160	1	1	0	Baby	Healthy	No	7		44	14	No	N	Feeding	Not Alert	41	No	N	No	No	1	0.142857	3.6	3.88889	Yes	F	14		Y
1434	04.08.2023	Newbrook2	Human	Predator	1161	1	1	0	Juvenile	Healthy	No	5		89	11	No	N	Feeding	Not Alert	19	No	N	No	Yes	3	0.6	1.6	4.375	Yes	F	7		N	2	1	4	Yes	V
1435	04.08.2023	Newbrook2	Human	Predator	1161	1	1	0	Juvenile	Healthy	No	5		98	14	No	N	Feeding	Not Alert	28	No	N	No	Yes	3	0.6	2	5	Yes	F	10		N	2	1	4	Yes	V
1436	04.08.2023	Newbrook2	Human	Predator	1162	1	1	0	Adult	Healthy	No	4	Yes	51	6	No	H	Alert	Alert	17	No	N	No	No	1	0.25	2.8	2.14286	Yes	V	6		Y
1437	04.08.2023	Newbrook2	Human	Predator	1163	2	1	0	Adult	Healthy	No	1	No	22	6	No	H	Alert	Alert	21	No	H			1		2.3	2.6087	Yes	V	6		Y
1438	04.08.2023	Newbrook2	Marten	Predator	1164	1	2	2	Baby	Healthy	No	1		27	3	No	N	Feeding	Not Alert	23	No	N			1		1	3	Yes	F	3		Y
1439	04.08.2023	Newbrook2	Marten	Predator	1165	1	2	2	Adult	Healthy	No	1	No	38	5	No	N	Feeding	Not Alert	3	No	N			1
1440	04.08.2023	Newbrook2	Human	Predator	1166	1	1	0	Adult	Healthy	No	1	No	25	3	No	N	Feeding	Not Alert	13	No	N			1		1.5	2.66667	Yes	V	4		N	0	3	7
1441	04.08.2023	Newbrook2	Human	Predator	1167	1	1	0	Adult	Healthy	No	4	Yes	110	6	No	H	Feeding	Not Alert	31	No	H	No	No	1	0.25	2.1	2.38095	Yes	F	5		N	1	0	1	Yes	V
1442	04.08.2023	Newbrook2	Human	Predator	1167	1	1	0	Baby	Healthy	No	4		110	10	No	N	Feeding	Not Alert	31	No	N	No	No	1	0.25	0.8	2.5	Yes	F	2		N	1	0	10	No	N
1443	04.08.2023	Newbrook2	Human	Predator	1168	1	1	0	Adult	Healthy	No	4	Yes	54	3	Yes	V	Feeding	Not Alert	24	Yes	V	No	No	1	0.25	0.5	4	Yes	V	2		N	1	5	1	No	N
1444	04.08.2023	Newbrook2	Human	Predator	1168	1	1	0	Adult	Healthy	No	4	Yes	54	8	No	N	Feeding	Not Alert	24	No	N	No	No	1	0.25	3	2.66667	Yes	V	8		Y
1445	04.08.2023	Newbrook2	Human	Predator	1169	1	1	0	Baby	Healthy	No	1		37	3	No	N	Alert	Alert	9	No	N			1		2.8	2.85714	Yes	V	8		N	3	5	1	No	H
1446	04.08.2023	Newbrook2	Human	Predator	1170	1	1	0	Adult	Healthy	No	1	No	37	18	No	H	Alert	Alert	23	No	H			1		3.7	2.97297	Yes	F	11		N	1	0	7	No	H
1447	04.08.2023	Newbrook2	Human	Predator	1171	1	1	0	Baby	Healthy	No	1		50	2	No	N	Alert	Alert	38	No	N			1		1.2	1.66667	Yes	V	2		Y
1448	04.08.2023	Newbrook2	Human	Predator	1172	1	1	0	Juvenile	Healthy	No	1		42	14	No	N	Alert	Alert	42	No	N			1		2.1	3.80952	Yes	F	8		N	1	1	6	No	H
1449	04.08.2023	Newbrook2	Human	Predator	1173	1	1	0	Baby	Healthy	No	1		87	11	No	N	Feeding	Not Alert	54	No	N			1		2.8	2.85714	Yes	V	8		N	1	0	3	Yes	V
1450	04.08.2023	Newbrook2	Marten	Predator	1174	1	2	0	Baby	Healthy	No	1		27	12	No	N	Alert	Alert	23	No	N			1		3.4	5.58824	Yes	F	19		Y
1451	04.08.2023	Newbrook2	Marten	Predator	1175	1	2	1	Adult	Healthy	No	1	No	53	7	No	N	Feeding	Not Alert	31	No	N			1		1.5	4.66667	Yes	V	7		Y
1452	04.08.2023	Newbrook2	Fox	Predator	1176	1	1	0	Adult	Healthy	No	2	Yes	10	2	Yes	V	Feeding	Not Alert	9	Yes	V	Yes	Yes	2	1	0.5	4	Yes	F	2		Y
1453	04.08.2023	Newbrook2	Fox	Predator	1176	1	1	0	Baby	Healthy	No	2		10	2	No	N	Feeding	Not Alert	9	No	N	Yes	Yes	2	1	0.5	4	Yes	F	2		Y
1454	04.08.2023	Newbrook2	Fox	Predator	1177	1	2	0	Adult	Healthy	No	3	Yes	50	3	No	N	Alert	Alert	23	No	N	No	No	1	0.333333	8.2	3.90244	Yes	F	32		N	1	0	12	Yes	V
1455	04.08.2023	Newbrook2	Fox	Predator	1178	1	2	0	Baby	Healthy	No	1		50	3	No	N	Feeding	Not Alert	14	No	N			1		0.7	4.28571	Yes	V	3		Y
1456	06.08.2023	Owley	Human	Predator	1179	1	1	2	Adult	Healthy	No	4	No	37	7	No	H	Feeding	Not Alert	35	No	H	No	Yes	2	0.5	3.2	2.1875	Yes	F	7		Y
1457	06.08.2023	Owley	Human	Predator	1179	1	1	2	Adult	Healthy	No	4	No	37	8	No	H	Feeding	Not Alert	35	No	H	No	Yes	2	0.5	3.2	1.875	Yes	F	6		N	1	5	2	No	H
1458	06.08.2023	Owley	Human	Predator	1179	1	1	2	Adult	Healthy	No	4	No	37	8	No	N	Feeding	Not Alert	31	No	N	No	No	1	0.25	3.3	1.51515	Yes	F	5		N	1	3	3	Yes	V
1459	06.08.2023	Owley	Human	Predator	1179	2	1	2	Adult	Healthy	No	4	No	31	3	Yes	V	Alert	Alert	25	Yes	V	No	No	1	0.25	0.9	3.33333	Yes	F	3		Y
1460	06.08.2023	Owley	Human	Predator	1180	1	4	0	Adult	Healthy	No	1	No	27	17			Escaping		27					1		5	5.6	Yes	F	28		N	3	2	1
1461	06.08.2023	Owley	Human	Predator	1181	1	2	2	Adult	Healthy	No	1	No	37	1			Alert	Alert	32					1		0.8	1.25	No	H	1		Y
1462	06.08.2023	Owley	Human	Predator	1182	2	3	2	Adult	Healthy	No	1	No	26	1	No	N	Alert	Alert	14	No	N			1		0.5	2	No	N	1		Y
1463	06.08.2023	Owley	Human	Predator	1183	1	2	2	Adult	Healthy	No	4	Yes	85	8	No	N	Alert	Alert	14	No	N	No	No	1	0.25	1.8	4.44444	Yes	F	8		Y
1464	06.08.2023	Owley	Human	Predator	1184	1	1	0	Adult	Healthy	No	1	No	46	3	No	N	Feeding	Not Alert	16	No	N			1		0.5	4	Yes	F	2		N	1	1	1	No	N
1465	06.08.2023	Owley	Human	Predator	1185	1	2	2	Adult	Healthy	No	4	Yes	85	8	No	N	Alert	Alert	14	No	N	No	No	1	0.25	1.4	5.71429	Yes	V	8		N	1	3	0	No	N
1466	06.08.2023	Owley	Human	Predator	1186	1	2	2	Juvenile	Healthy	No	4		85	4	No	N	Feeding	Not Alert	15	No	N	No	No	1	0.25	1	3	No	H	3		N	1	3	1	Yes	V
1467	06.08.2023	Owley	Human	Predator	1186	1	2	2	Juvenile	Healthy	No	4		85	1	No	N	Feeding	Not Alert	6	No	N	No	No	1	0.25	0.6	1.66667	Yes	F	1		Y
1468	06.08.2023	Owley	Human	Predator	1186	1	3	0	Adult	Healthy	No	1	No	1	27	No	N	Hiding	Not Alert	1	No	N			1		3.8	7.10526	Yes	F	27		N	2	3	0	No	N
1469	06.08.2023	Owley	Human	Predator	1187	1	2	2	Adult	Slight	Yes	3	No	56	1	No	N	Alert	Alert	30	No	N	No	No	1	0.333333	0.5	2	No	H	1		Y
1470	06.08.2023	Owley	Human	Predator	1187	1	2	2	Adult	Healthy	No	3	No	56	1	No	N	Alert	Alert	30	No	N	No	No	1	0.333333	1	1	No	N	1		Y
1471	06.08.2023	Owley	Human	Predator	1187	1	2	2	Adult	Healthy	No	3	No	58	1	No	N	Alert	Alert	32	No	N	No	No	1	0.333333	0.6	1.66667	No	H	1		Y
1472	06.08.2023	Owley	Human	Predator	1188	1	2	1	Adult	Healthy	No	4	Yes	144	20	No	N	Feeding	Not Alert	17	No	N	No	Yes	3	0.75	2.8	3.57143	Yes	F	10		Y
1473	06.08.2023	Owley	Human	Predator	1189	1	1	0	Adult	Healthy	No	1	No	66	4	No	N	Alert	Alert	38	No	N			1		1.2	3.33333	Yes	V	4		Y
1474	06.08.2023	Owley	Human	Predator	1190	1	2	1	Adult	Healthy	No	4	Yes	144	11	No	N	Resting	Not Alert	17	No	N	No	Yes	3	0.75	2.8	3.57143	Yes	F	10		N	1	4	1	No	H
1475	06.08.2023	Owley	Human	Predator	1190	1	2	1	Adult	Healthy	No	4	Yes	144	11	No	N	Resting	Not Alert	17	No	N	No	Yes	3	0.75	2.8	3.57143	Yes	F	10		N	1	4	1	No	N
1476	06.08.2023	Owley	Human	Predator	1191	1	2	1	Baby	Healthy	No	1		26	1	No	N	Alert	Alert	15	No	N			1		1	1	No	N	1		N	2	2	0	No	N
1477	06.08.2023	Owley	Human	Predator	1192	1	2	0	Adult	Healthy	No	1	No	100	12	No	N	Alert	Alert	44	No	N			1		2.4	3.33333	Yes	F	8		N	2	0	4	No	N
1478	06.08.2023	Owley	Human	Predator	1193	1	1	0	Adult	Healthy	No	3	Yes	63	15	No	N	Alert	Alert	33	No	N	No	No	1	0.333333	1.3	6.15385	Yes	V	8		N	1	0	8	No	H
1479	06.08.2023	Owley	Human	Predator	1194	1	1	0	Adult	Healthy	No	1	No	71	14	No	N	Resting	Not Alert	43	No	N			1		2.6	3.07692	Yes	V	8		N	1	0	6	No	H
1480	06.08.2023	Owley	Human	Predator	1195	1	1	0	Adult	Healthy	No	2	No	41	11	No	N	Feeding	Not Alert	35	No	N	Yes	Yes	2	1	1.4	4.28571	Yes	F	6		N	1	0	5	Yes	V
1481	06.08.2023	Owley	Human	Predator	1196	1	1	1	Adult	Healthy	No	6	Yes	35	7	No	H	Feeding	Not Alert	35	Yes	V	No	Yes	4	0.666667	2.7	1.48148	Yes	F	4		Y
1482	06.08.2023	Owley	Human	Predator	1197	1	1	2	Adult	Healthy	No	2	No	30	1	No	N	Grooming	Not Alert	24	No	N	Yes	Yes	2	1	0.5	2	Yes	V	1		Y
1483	06.08.2023	Owley	Human	Predator	1197	1	1	2	Adult	Healthy	No	2	No	30	5			Escaping		24			Yes	Yes	2	1	1	5	Yes	V	5		Y
1484	06.08.2023	Owley	Human	Predator	1198	1	1	5	Baby	Healthy	No	1		30	10	No	N	Alert	Alert	27	No	N			1		2.2	2.72727	No	N	6
1485	06.08.2023	Langford	Human	Predator	1199	1	1	0	Adult	Healthy	No	3	No	94	10	No	N	Alert	Alert	90	No	N	No	No	1	0.333333	1.4	2.14286	Yes	V	3
1486	06.08.2023	Langford	Human	Predator	1200	1	1	0	Adult	Healthy	No	2	No	80	13	No	N	Alert	Alert	78	No	N	No	No	1	0.5	2.1	5.2381	Yes	V	11		N	1	0	2	No	N
1487	06.08.2023	Langford	Human	Predator	1201	1	1	0	Adult	Healthy	No	3	No	85	5	No	N	Alert	Alert	83	No	N	No	No	1	0.333333	1.2	2.5	Yes	V	3		N	1	0	2	No	N
1488	06.08.2023	Langford	Human	Predator	1201	1	1	0	Adult	Healthy	No	3	No	83	2	No	N	Alert	Alert	69	No	N	No	No	1	0.333333	2.3	3.47826	Yes	F	8		N	1	0	2	No	N
1489	06.08.2023	Langford	Human	Predator	1202	2	1	0	Adult	Healthy	No	1	No	69	2	No	N	Alert	Alert	49	No	N			1		0.8	2.5	No	H	2		Y
1490	06.08.2023	Langford	Human	Predator	1203	1	2	0	Adult	Healthy	No	1	No	23	21			Escaping		23					1		3.2	4.6875	Yes	F	15		N	3	0	6	No	N
1491	06.08.2023	Langford	Human	Predator	1204	1	2	0	Adult	Healthy	No	1	No	3	6			Escaping		3					1		1.8	8.33333	Yes	F	15		Y
1492	06.08.2023	Langford	Human	Predator	1205	1	2	0	Adult	Healthy	No	2	Yes	36	10	No	N	Alert	Alert	36	No	N	No	No	1	0.5	1.3	6.92308	No	N	9		N
1493	06.08.2023	Langford	Human	Predator	1206	1	1	0	Juvenile	Healthy	No	1		48	10	No	N	Feeding	Not Alert	37	No	N			1		2	11	Yes	F	22
1494	06.08.2023	Langford	Human	Predator	1207	1	3	0	Adult	Healthy	No	1	No	30	7	No	N	Alert	Alert	13	No	N			1		1.8	3.88889	No	H	7		Y
1495	06.08.2023	Langford	Human	Predator	1208	1	4	0	Adult	Healthy	No	1	No	59	5	No	N	Resting	Not Alert	27	No	N			1		4.1	2.43902	No	H	10
1496	09.08.2023	Newbrook2	Human	Predator	1209	1	1	1	Juvenile	Healthy	No	1		37	3	No	H	Feeding	Not Alert	35	No	H			1		1	3	Yes	V	3		Y
1497	09.08.2023	Newbrook2	Human	Predator	1210	1	3	0	Adult	Healthy	No	4	Yes	113	7	No	N	Feeding	Not Alert	19	No	H	No	No	1	0.25	10	3.8	Yes	F	38		Y
1498	09.08.2023	Newbrook2	Human	Predator	1211	1	3	0	Adult	Healthy	No	1	No	11	3	No	N	Hiding	Not Alert	7	No	N			1		1.6	2.5	Yes	V	4		N	2	0	8	Yes	V
1499	09.08.2023	Newbrook2	Human	Predator	1212	1	3	0	Juvenile	Healthy	No	2		32	5	No	N	Resting	Not Alert	20	No	N	No	No	1	0.5	1.1	2.72727	Yes	V	3		N	3	0	2	No	N
1500	09.08.2023	Newbrook2	Human	Predator	1213	2	3	0	Juvenile	Healthy	No	1		23	3	No	N	Alert	Alert	12	No	N			1		7.1	3.38028	Yes	F	24		N	2	0
1501	09.08.2023	Newbrook2	Human	Predator	1214	1	2	1	Baby	Slight	Yes	2		21	1	No	H	Feeding	Not Alert	9	Yes	V	No	No	1	0.5	0.85	1.17647	Yes	F	1		N	2	1	0	Yes	V
1502	09.08.2023	Newbrook2	Human	Predator	1215	1	3	0	Juvenile	Healthy	No	1		8	9	No	H	Feeding	Not Alert	5	Yes	V			1		3.8	3.15789	Yes	V	12		N	2	1	0	Yes	V
1503	09.08.2023	Newbrook2	Human	Predator	1216	1	2	1	Adult	Healthy	No	1	No	19	8	No	N	Feeding	Not Alert	11	No	N			1		1.55	2.58065	Yes	V	4		N	2	3	5	Yes	V
1504	09.08.2023	Newbrook2	Human	Predator	1217	1	1	3	Baby	Healthy	No	1		34	1	No	N	Feeding	Not Alert	22	No	N			1		1.4	1.42857	Yes	V	2		N	2	3	1	Yes	V
1505	09.08.2023	Newbrook2	Human	Predator	1218	1	1	3	Adult	Healthy	No	1	No	84	3	No	H	Alert	Alert	84	No	H			1		9.8	6.83673	Yes	F	67		N	1	4	1	No	N
1506	09.08.2023	Newbrook2	Human	Predator	1219	1	1	3	Adult	Slight	Yes	1	No	64	10	No	N	Resting	Not Alert	16	No	N			1		2.7	3.7037	Yes	F	10		Y
1507	09.08.2023	Newbrook2	Human	Predator	1220	1	1	1	Adult	Healthy	No	1	No	75	3	No	H	Feeding	Not Alert	16	No	H			1		4.4	3.40909	Yes	F	15		Y
1508	09.08.2023	Newbrook2	Human	Predator	1221	1	1	4	Juvenile	Healthy	No	3		20	10	No	N	Alert	Alert	13	No	N	No	Yes	2	0.666667	2.8	3.57143	Yes	F	10		Y
1509	09.08.2023	Newbrook2	Human	Predator	1222	1	1	3	Adult	Healthy	No	3	No	53	3	No	N	Feeding	Not Alert	35	No	N	No	No	1	0.333333	1.6	2.5	Yes	F	4		Y
1510	09.08.2023	Newbrook2	Human	Predator	1222	1	1	3	Adult	Healthy	No	3	No	53	6	No	N	Feeding	Not Alert	11	No	N	No	No	1	0.333333	2.3	2.17391	Yes	V	5		N	1	2	1	Yes	V
1511	09.08.2023	Newbrook2	Human	Predator	1223	1	3	0	Baby	Healthy	No	1		11	2			Escaping		11					1		2.6	11.5385	Yes	F	30		Y
1512	09.08.2023	Newbrook2	Human	Predator	1224	1	1	0	Adult	Healthy	No	2	No	28	16	No	N	Feeding	Not Alert	24	No	H	Yes	Yes	2	1	7.9	5.6962	Yes	F	45		N	1	2	2	Yes	F
1513	09.08.2023	Newbrook2	Marten	Predator	1225	1	1	0	Adult	Healthy	No	5	Yes	47	9	No	H	Feeding	Not Alert	44	No	H	No	No	1	0.2	1.7	1.17647	Yes	V	2		N	1	0		No	N
1514	09.08.2023	Newbrook2	Marten	Predator	1226	1	1	0	Juvenile	Healthy	No	2		25	9	No	N	Feeding	Not Alert	19	No	N	Yes	Yes	2	1	0.8	2.5	Yes	V	2		Y
1515	09.08.2023	Newbrook2	Marten	Predator	1227	1	1	0	Juvenile	Healthy	No	5		44	9	No	N	Feeding	Not Alert	33	No	H	No	No	1	0.2	2	2	Yes	V	4		N	2	1
1516	09.08.2023	Newbrook2	Marten	Predator	1228	2	1	0	Adult	Healthy	No	4	Yes	37	7	No	N	Feeding	Not Alert	17	No	N	No	Yes	2	0.5	3.6	1.94444	Yes	V	7		Y
1517	09.08.2023	Newbrook2	Marten	Predator	1228	2	1	0	Adult	Healthy	No	4	Yes	47	5	No	N	Feeding	Not Alert	17	No	N	No	Yes	2	0.5	1.5	3.33333	Yes	V	5		Y
1518	09.08.2023	Newbrook2	Marten	Predator	1228	2	1	0	Juvenile	Healthy	No	4		26	5	No	H	Feeding	Not Alert	17	No	H	No	No	1	0.25	2.5	2	Yes	V	5		N	1	2	0	No	N
1519	09.08.2023	Newbrook2	Human	Predator	1229	1	1	4	Juvenile	Healthy	No	3		20	10	No	N	Alert	Alert	13	No	N	No	Yes	2	0.666667	2.8	3.57143	Yes	F	10		Y
1520	10.08.2023	Owley	Human	Predator	1230	1	3	2	Juvenile	Healthy	No	2		33	1	No	H	Feeding	Not Alert	33	No	H	No	No	1	0.5	0.5	2	Yes	V	1		Y
1521	10.08.2023	Owley	Human	Predator	1230	1	3	2	Juvenile	Healthy	No	2		33	1	No	N	Feeding	Not Alert	33	No	N	No	No	1	0.5	2.3	1.30435	Yes	V	3		Y
1522	10.08.2023	Owley	Human	Predator	1231	1	3	2	Baby	Healthy	No	2		43	1	No	N	Feeding	Not Alert	28	No	N	No	No	1	0.5	1.4	0.714286	No	N	1		Y
1523	10.08.2023	Owley	Human	Predator	1232	1	2	3	Adult	Healthy	No	1	No	23	3	No	N	Alert	Alert	33	No	N			1		2.7	4.07407	Yes	V	11
1524	10.08.2023	Owley	Human	Predator	1233	2	3	1	Adult	Healthy	No	1	No	31	3	No	N	Alert	Alert	31	No	N			1		1.6	1.875	Yes	V	3		N	3	1	0	No	N
1525	10.08.2023	Owley	Human	Predator	1234	1	2	0	Juvenile	Healthy	No	1		102		No	N	Alert	Alert	89	No	N			1		2		Yes	V			N	2	0	2	No	N
1526	10.08.2023	Owley	Human	Predator	1235	1	2	0	Juvenile	Healthy	No	1		82	14			Escaping		82					1		2.4	4.58333	Yes	V	11		N	2	0	3	No	N
1527	10.08.2023	Owley	Human	Predator	1236	2	2	0	Juvenile	Healthy	No	1		88	2	No	N	Alert	Alert	69	No	N			1		1.3	1.53846	Yes	V	2		Y	5	5	0	No	H
1528	10.08.2023	Owley	Human	Predator	1237	1	3	0	Juvenile	Healthy	No	2		77	4	No	N	Alert	Alert	60	No	N	No	No	1	0.5	1.25	3.2	Yes	V	4		Y
1529	10.08.2023	Owley	Human	Predator	1237	1	4	0	Juvenile	Healthy	No	2		70	1			Alert	Alert	56			Yes	Yes	2	1	0.5	2	Yes	V	1		Y
1530	10.08.2023	Owley	Human	Predator	1238	1	5	1	Juvenile	Healthy	No	1		49	1			Escaping		37					1		0.5	2	No	N	1		Y
1531	10.08.2023	Owley	Human	Predator	1239	1	1	2	Baby	Healthy	No	1		83	1	No	N	Alert	Alert	59	No	N			1		3.2	4.0625	Yes	V	13		Y
1532	10.08.2023	Owley	Human	Predator	1240	1	1	2	Baby	Healthy	No	1		69	1	No	N	Alert	Alert	35	No	N			1		2.5	2	Yes	V	5		N	1	0	1	No	N
1533	10.08.2023	Owley	Human	Predator	1241	2	1	2	Baby	Healthy	No	1		35	1	No	N	Alert	Alert	31	No	N			1		0.5	2	Yes	V	1		Y
1534	10.08.2023	Owley	Human	Predator	1242	1	2	2	Baby	Healthy	No	2		73	1	No	N	Alert	Alert	51	No	N	No	No	1	0.5	0.5	2	Yes	V	1		N	2	4	0	No	N
1535	10.08.2023	Owley	Human	Predator	1242	1	2	2	Baby	Healthy	No	2		73	1	No	N	Alert	Alert	51	No	N	No	No	1	0.5	0.5	2	Yes	V	1		N	2	4	0	No	N
1536	10.08.2023	Owley	Human	Predator	1243	1	4	0	Adult	Healthy	No	1	No	26	15	No	N	Alert	Alert	26	No	N			1		5.65	3.89381	Yes	V	22		N	1	2	3	No	N
1537	10.08.2023	Owley	Human	Predator	1244	1	1	0	Juvenile	Healthy	No	1		102	39	No	N	Alert	Alert	89	No	N			1		8.2	3.65854	Yes	V	30		N	1	0	9	No	N
1538	10.08.2023	Owley	Human	Predator	1245	1	1	3	Baby	Healthy	No	1		51	8	No	N	Alert	Alert	36	No	N			1		1.7	4.70588	Yes	F	8		Y
1539	10.08.2023	Owley	Human	Predator	1246	1	1	1	Adult	Healthy	No	1	No	100	1	No	N	Alert	Alert	81	No	N			1		1	1	Yes	V	1		N	1	2	1
1540	10.08.2023	Owley	Human	Predator	1247	1	1	4	Adult	Healthy	No	1	No	121	1	No	N	Alert	Alert	90	No	N			1		5.9	5.25424	Yes	F	31		N	1	2	5	No	N
1541	09.08.2023	Newbrook2	Fox	Predator	1248	1	1	1	Adult	Healthy	No	2	Yes	25	2	No	N	Feeding	Not Alert	8	No	N	No	No	1	0.5	1.5	1.33333	Yes	V	2		Y
1542	09.08.2023	Newbrook2	Fox	Predator	1249	1	1	1	Adult	Healthy	No	6	Yes	25	2	No	N	Feeding	Not Alert	21	No	N	No	Yes	4	0.666667	1	2	Yes	F	2		Y
1543	09.08.2023	Newbrook2	Fox	Predator	1249	1	1	1	Juvenile	Healthy	No	6		35	3	No	N	Feeding	Not Alert	31	No	N	No	Yes	4	0.666667	1	3	Yes	F	3		Y
1544	09.08.2023	Newbrook2	Fox	Predator	1249	1	1	1	Juvenile	Healthy	No	6		25	2	No	N	Feeding	Not Alert	21	No	N	No	Yes	4	0.666667	1	2	Yes	F	2		Y
1545	09.08.2023	Newbrook2	Human	Predator	1249	1	1	2	Adult	Healthy	No	3	Yes	23	1	No	N	Alert	Alert	23	No	N	No	No	1	0.333333	13	5.30769	Yes	F	69		N	1	2	3	No	N
1546	09.08.2023	Newbrook2	Human	Predator	1250	1	1	2	Juvenile	Healthy	No	2		63	1	No	N	Playing	Not Alert	41	No	N	Yes	Yes	2	1	0.9	2.22222	Yes	V	2		Y
1547	09.08.2023	Newbrook2	Human	Predator	1250	1	1	2	Juvenile	Healthy	No	2		63	1	No	N	Playing	Not Alert	41	No	H	Yes	Yes	2	1	2	1.5	Yes	V	3		Y
1548	09.08.2023	Newbrook2	Human	Predator	1251	1	1	0	Baby	Healthy	No	1		83	16	No	N	Feeding	Not Alert	23	No	N			1		7.4	3.78378	Yes	F	28		Y
1549	09.08.2023	Newbrook2	Human	Predator	1252	1	1	2	Adult	Healthy	No	2	Yes	56	2	No	N	Alert	Alert	45	No	H	No	No	1	0.5	2.2	5.45455	Yes	V	12		Y
1550	09.08.2023	Newbrook2	Human	Predator	1253	1	3	0	Adult	Healthy	No	5	Yes	75	5	No	N	Feeding	Not Alert	34	No	N	No	No	1	0.2	11.6	5.17241	Yes	V	60		N	1	1	0	Yes	V
1551	09.08.2023	Newbrook2	Human	Predator	1253	1	3	0	Adult	Healthy	No	5	Yes	75	6	No	N	Feeding	Not Alert	34	No	N	No	No	2	0.4	4	2.25	Yes	F	9		Y
1552	09.08.2023	Newbrook2	Human	Predator	1254	1	2	0	Juvenile	Healthy	No	2		40	2	No	N	Alert	Alert	15	Yes	V	No	No	1	0.5	3.2	0.625	Yes	V	2		Y
1553	09.08.2023	Newbrook2	Human	Predator	1254	1	2	0	Juvenile	Healthy	No	2		40	2	No	N	Alert	Alert	21	No	N	No	No	1	0.5	1.2	0.833333	No	N	1		Y
1554	09.08.2023	Newbrook2	Human	Predator	1255	1	1	0	Adult	Healthy	No	2	No	21	17	No	N	Alert	Alert	17	No	N	No	No	1	0.5	3.8	4.47368	Yes	F	17		Y
1555	09.08.2023	Newbrook2	Human	Predator	1256	1	1	0	Juvenile	Healthy	No	1		77	2	Yes	V	Feeding	Not Alert	35	Yes	V			1		2	1	Yes	F	2		Y
1556	09.08.2023	Newbrook2	Fox	Predator	1257	1	1	1	Adult	Healthy	No	6	Yes	30	1	No	N	Feeding	Not Alert	19	No	N	Yes	Yes	6	1	2.3	3.91304	Yes	F	9		Y
1557	09.08.2023	Newbrook2	Fox	Predator	1258	1	1	1	Juvenile	Healthy	No	2		15	1	No	N	Alert	Alert	7	No	N	No	No	1	0.5	2.5	7.6	Yes	F	19		Y
1558	09.08.2023	Newbrook2	Marten	Predator	1259	1	1	0	Juvenile	Healthy	No	2		42	9	No	N	Feeding	Not Alert	40	No	N	Yes	Yes	2	1	4.4	2.04545	Yes	F	9		Y
1559	09.08.2023	Newbrook2	Fox	Predator	1260	1	1	1	Adult	Healthy	No	6	Yes	25	2	No	N	Feeding	Not Alert	21	No	N	No	Yes	4	0.666667	1	2	Yes	F	2		Y
1560	09.08.2023	Newbrook2	Fox	Predator	1260	1	1	1	Adult	Healthy	No	6	Yes	30	1	No	N	Feeding	Not Alert	19	Yes	V	Yes	Yes	6	1	2.3	3.91304	Yes	F	9		Y
1561	09.08.2023	Newbrook2	Fox	Predator	1260	1	1	1	Adult	Healthy	No	6	Yes	30	1	No	N	Feeding	Not Alert	19	Yes	F	Yes	Yes	6	1	2.3	3.91304	Yes	F	9		Y
1562	09.08.2023	Newbrook2	Fox	Predator	1260	1	1	1	Adult	Healthy	No	6	Yes	30	1	No	N	Feeding	Not Alert	19	Yes	V	Yes	Yes	6	1	2.3	3.91304	Yes	F	9		Y
1563	09.08.2023	Newbrook2	Fox	Predator	1260	1	1	1	Baby	Healthy	No	6		30	1	No	N	Feeding	Not Alert	19	No	N	Yes	Yes	6	1	2.3	3.91304	Yes	F	9		Y
1564	09.08.2023	Newbrook2	Fox	Predator	1260	1	1	1	Baby	Healthy	No	6		30	1	No	N	Feeding	Not Alert	19	No	N	Yes	Yes	6	1	2.3	3.91304	Yes	F	9		Y
1565	10.08.2023	Owley	Human	Predator	1261	1	1	1	Baby	Healthy	No	4		84	1	No	N	Alert	Alert	29	No	N	No	No	1	0.25	5.5	5.27273	Yes	F	29		N	1	3	1	No	H
1566	10.08.2023	Owley	Human	Predator	1261	1	1	1	Baby	Healthy	No	4		84	1	No	N	Alert	Alert	21	No	N	No	No	1	0.25	5	3	Yes	F	15		N	1	3	1	No	N
1567	10.08.2023	Owley	Human	Predator	1262	1	0	4	Adult	Healthy	No	2	No	94	1	No	H	Alert	Alert	35	No	H	No	No	1	0.5	0.5	2	No	H	1		N	0	3	0	No	H
1568	10.08.2023	Owley	Human	Predator	1263	1	4	0	Juvenile	Healthy	No	1		60	11			Alert	Alert	35					1		2.7	2.22222	No	H	6		N	4	0	5
1569	10.08.2023	Owley	Human	Predator	1264	1	4	0	Juvenile	Healthy	No	1		35	5			Alert	Alert	30					1		2.1	2.38095	No	N	5		Y
1570	10.08.2023	Owley	Human	Predator	1265	1	2	1	Baby	Healthy	No	2		80	1			Feeding	Not Alert	37							1.2	2.5	No	H	3		N	2	1	1	Yes	V
1571	10.08.2023	Owley	Human	Predator	1266	2	1	0	Juvenile	Healthy	No	1		35	1	No	N	Alert	Alert	28	No	N			1		0.7	1.42857	No	H	1		Y
1572	10.08.2023	Owley	Human	Predator	1267	1	1	0	Adult	Healthy	No	1	No	34	15			Escaping		30					1		4	3.5	Yes	F	14		N	1	0	1	No	N
1573	10.08.2023	Owley	Human	Predator	1268	1	3	0	Adult	Healthy	No	1	No	28	15			Escaping		28					1		1.9	8.42105	Yes	F	16		N	2	0	12	Yes	F
1574	10.08.2023	Langford	Human	Predator	1269	1	0	0	Adult	Healthy	No	2	Yes	21	6	No	N	Alert	Alert	21	No	N	Yes	Yes	2	1	1.7	4.70588	Yes	V	8
1575	10.08.2023	Langford	Human	Predator	1270	1	0	0	Adult	Healthy	No	1	No	50	2	No	H	Alert	Alert	47	No	H			1		1	2	Yes	V	2		Y
1576	10.08.2023	Langford	Human	Predator	1271	1	1	0	Adult	Healthy	No	1	No	96	3	No	N	Alert	Alert	84	No	N			1		1.8	1.66667	Yes	V	3		N	2	0	0	No	N
1577	10.08.2023	Langford	Human	Predator	1272	1	1	0	Juvenile	Healthy	No	2		33	2	No	N	Alert	Alert	33	No	N	No	No	1	0.5	2.1	2.38095	Yes	V	5
1578	10.08.2023	Langford	Human	Predator	1273	1	1	0	Juvenile	Healthy	No	2		33	2	No	N	Alert	Alert	33	No	N	No	No	1	0.5	8.8	2.38636	Yes	V	21		N	2	0	1	No	N
1579	10.08.2023	Langford	Human	Predator	1274	1	2	0	Juvenile	Healthy	No	1		28	1			Escaping		28					1		2.2	3.63636	Yes	V	8		N	2	0	1	No	H
1580	10.08.2023	Langford	Human	Predator	1275	1	2	0	Adult	Healthy	No	1	No	34	10			Escaping		34					1		17.1	3.56725	Yes	F	61		Y
1581	10.08.2023	Langford	Human	Predator	1276	1	2	0	Adult	Healthy	No	3	No	34	10			Escaping		34			No	No	1	0.333333	4.3	5.5814	Yes	F	24		N				No	N
1582	10.08.2023	Langford	Human	Predator	1277	1	1	0	Baby	Healthy	No	1		18	6			Escaping		18					1		4	8.25	Yes	F	33		Y
1583	10.08.2023	Langford	Human	Predator	1278	1	1	2	Juvenile	Healthy	No	1		50	2	No	N	Feeding	Not Alert	17	No	N			1		1.85	3.24324	Yes	F	6		Y
1584	10.08.2023	Langford	Human	Predator	1279	1	1	4	Adult	Healthy	No	1	No	39	7	No	N	Feeding	Not Alert	19	No	N			1		3.2	2.8125	No	N	9
1585	10.08.2023	Langford	Human	Predator	1280	1	2	0	Adult	Healthy	No	1	No	37	5	No	N	Feeding	Not Alert	10	No	N			1		1.7	2.94118	Yes	F	5		Y
1586	10.08.2023	Langford	Human	Predator	1281	2	5	5	Adult	Healthy	No	1	No	2	3			Escaping		2					1		4.7	8.08511	Yes	F	38		Y
1587	10.08.2023	Langford	Human	Predator	1282	1	1	0	Adult	Healthy	No	1	No	54		No	N	Alert	Alert	54	No	N			1		3.6		Yes	F			N	2	0	1	No	N
1588	10.08.2023	Langford	Human	Predator	1283	1	1	0	Adult	Healthy	No	2	No	88		No	N	Alert	Alert	88	No	N	No	No	1	0.5	5.4	3.7037	Yes	F	20		N	1	0	7	No	N
1589	10.08.2023	Langford	Human	Predator	1284	1	1	0	Juvenile	Healthy	No	3		110	11	No	N	Feeding	Not Alert	56	No	N	No	No	1	0.333333	2	3.5	Yes	F	7		N	1	0	5	No	N
1590	10.08.2023	Langford	Human	Predator	1285	2	1	0	Juvenile	Healthy	No	2		56	5	No	N	Feeding	Not Alert	47	No	N	No	No	1	0.5	1.5	2	Yes	V	3		N	1	0	2	No	H
1591	10.08.2023	Langford	Human	Predator	1286	1	1	0	Adult	Healthy	No	1	No	17	3			Escaping		17					1		1.4	5.71429	Yes	V	8		Y
1592	27.08.2023	Newbrook2	Human	Predator	1287	1	1	0	Adult	Healthy	No	1	No	47	13	No	H	Feeding	Not Alert	46	Yes	V			1		3.4	3.82353	Yes	V	13		Y
1593	27.08.2023	Newbrook2	Human	Predator	1288	1	1	0	Adult	Healthy	No	2	No	67	9	No	N	Alert	Alert	50	No	H	No	No	1	0.5	2.5	3.6	Yes	V	9		Y
1594	27.08.2023	Newbrook2	Human	Predator	1289	1	1	0	Adult	Healthy	No	2	No	67	8	No	N	Resting	Not Alert	49	No	H	No	No	1	0.5	1.3	6.15385	No	H	8		Y
1595	27.08.2023	Newbrook2	Human	Predator	1290	1	1	0	Adult	Healthy	No	1	No	52	13	Yes	V	Feeding	Not Alert	9	Yes	V			1		2	4.5	Yes	F	9		N	1	2	4	Yes	F
1596	27.08.2023	Newbrook2	Human	Predator	1291	1	1	2	Adult	Healthy	No	4	No	85	4	No	H	Feeding	Not Alert	20	No	H	No	No	1	0.25	4	1	No	H	4		Y
1597	27.08.2023	Newbrook2	Human	Predator	1291	1	1	2	Adult	Healthy	No	4	No	85	5	No	H	Feeding	Not Alert	20	No	H	No	No	1	0.25	1.9	1.57895	No	H	3		N	1	2	4	No	H
1598	27.08.2023	Newbrook2	Human	Predator	1292	1	1	1	Adult	Healthy	No	5	No	28	5	No	H	Feeding	Not Alert	26	No	H	No	No	1	0.2	0.8	3.75	Yes	V	3		Y
1599	27.08.2023	Newbrook2	Human	Predator	1292	1	1	1	Adult	Healthy	No	5	No	23	5	No	H	Feeding	Not Alert	21	No	H	No	No	1	0.2	1.1	1.81818	Yes	V	2		N	1	1	3	Yes	V
1600	27.08.2023	Newbrook2	Human	Predator	1293	1	1	2	Adult	Healthy	No	1	No	27	3	Yes	V	Alert	Alert	9	Yes	V			1		0.65	1.53846	Yes	V	1		N	1	3	2	Yes	V
1601	27.08.2023	Newbrook2	Human	Predator	1294	1	1	1	Adult	Healthy	No	1	No	9	8			Escaping		9					1		2	4	Yes	F	8		Y
1602	27.08.2023	Newbrook2	Human	Predator	1295	1	1	1	Juvenile	Healthy	No	2		28	3	No	N	Alert	Alert	28	No	N	No	No	1	0.5	1	3	Yes	V	3		Y
1603	27.08.2023	Newbrook2	Human	Predator	1296	1	1	3	Adult	Healthy	No	1	No	68	4	No	N	Resting	Not Alert	16	No	H			1		3.6	1.11111	Yes	V	4		Y
1604	27.08.2023	Newbrook2	Human	Predator	1297	1	1	2	Adult	Healthy	No	1	No	53	2	No	N	Feeding	Not Alert	41	No	N			1		1.1	1.81818	Yes	V	2		Y
1605	27.08.2023	Newbrook2	Human	Predator	1298	1	2	0	Adult	Healthy	No	2	Yes	73	9	No	N	Feeding	Not Alert	24	No	N	No	No	1	0.5	0.9	1.11111	Yes	V	1		N	2	0	8	Yes	V
1606	27.08.2023	Newbrook2	Human	Predator	1299	1	1	0	Juvenile	Healthy	No	2		73	14	No	N	Feeding	Not Alert	25	No	N	No	No	1	0.5	4.4	2.95455	Yes	V	13		Y
1607	27.08.2023	Newbrook2	Human	Predator	1300	1	3	0	Adult	Healthy	No	1	No	42	2			Alert	Alert	37	No	N			1		0.8	2.5	Yes	V	2		Y
1608	27.08.2023	Newbrook2	Human	Predator	1301	1	2	0	Juvenile	Healthy	No	2		102	8	No	N	Feeding	Not Alert	45	No	N	No	No	1	0.5	1.5	4.66667	No	H	7		N	3	0	1	No	N
1609	27.08.2023	Newbrook2	Human	Predator	1302	1	3	0	Juvenile	Healthy	No	1		94	2	No	N	Feeding	Not Alert	15	No	N			1		1.6	3.75	Yes	F	6
1610	27.08.2023	Newbrook2	Human	Predator	1303	1	1	1	Adult	Healthy	No	1	No	45	5	No	H	Feeding	Not Alert	17	No	H			1		0.8	1.25	Yes	V	1		N	1	1	4	Yes	V
1611	27.08.2023	Newbrook2	Human	Predator	1304	2	1	1	Adult	Healthy	No	1	No	17	6	No	N	Feeding	Not Alert	8	No	N			1		3	2	No	H	6		Y
1612	27.08.2023	Newbrook2	Fox	Predator	1305	1	1	0	Adult	Healthy	No	3	No	30	3	No	N	Feeding	Not Alert	29	No	N	Yes	Yes	3	1	0.5	6	Yes	V	3		Y
1613	27.08.2023	Newbrook2	Fox	Predator	1306	2	1	0	Adult	Healthy	No	1	No	29	2	No	H	Alert	Alert	25	No	H			1		0.5	4	No	H	2		Y
1614	27.08.2023	Newbrook2	Human	Predator	1307	1	1	0	Juvenile	Healthy	No	16		79	23	No	N	Feeding	Not Alert	45	No	N	No	No	1	0.0625	3.9	6.15385	Yes	F	24		N	1	3	2	No	H
1615	27.08.2023	Newbrook2	Human	Predator	1308	1	1	0	Baby	Healthy	No	1		45	23	No	N	Feeding	Not Alert	9	No	N			1		1.8	1.11111	Yes	V	2		N	1	0	22	Yes	V
1616	27.08.2023	Newbrook2	Human	Predator	1309	1	1	0	Adult	Healthy	No	16	Yes	77	12	Yes	V	Feeding	Not Alert	63	Yes	V	No	Yes	2	0.125	3.7	2.7027	Yes	F	10		N	1	3	2	Yes	V
1617	27.08.2023	Newbrook2	Human	Predator	1309	1	1	0	Adult	Healthy	No	16	Yes	77	13	No	H	Feeding	Not Alert	63	No	H	No	Yes	2	0.125	3	3.33333	Yes	F	10		N	1	2	3	Yes	F
1618	27.08.2023	Newbrook2	Human	Predator	1309	1	1	0	Adult	Healthy	No	16	Yes	65	12	No	H	Feeding	Not Alert	36	Yes	V	No	No	1	0.0625	4.4	2.72727	Yes	F	12
1619	27.08.2023	Newbrook2	Human	Predator	1309	1	1	0	Adult	Healthy	No	16	Yes	76	9	No	H	Feeding	Not Alert	43	Yes	V	No	No	1	0.0625	4.1	3.17073	Yes	F	13		N	1	3	2	No	H
1620	27.08.2023	Newbrook2	Human	Predator	1309	1	1	0	Adult	Healthy	No	16	Yes	76	9	No	H	Feeding	Not Alert	41	Yes	V	No	No	1	0.0625	2.9	3.10345	Yes	F	9		Y
1621	27.08.2023	Newbrook2	Human	Predator	1309	1	1	0	Adult	Healthy	No	13	Yes	92	14	No	H	Feeding	Not Alert	81	Yes	V	No	Yes	2	0.153846	4.3	3.25581	Yes	F	14		Y
1622	27.08.2023	Newbrook2	Human	Predator	1310	2	1	0	Baby	Healthy	No	1		34	7	No	H	Feeding	Not Alert	7	No	H			1		1.6	1.875	Yes	V	3		N	1	0	4	Yes	V
1623	27.08.2023	Newbrook2	Human	Predator	1311	1	1	0	Adult	Healthy	No	14	Yes	62	14	No	H	Feeding	Not Alert	36	Yes	V	No	Yes	4	0.285714	3	4.66667	Yes	F	14		Y
1624	27.08.2023	Newbrook2	Human	Predator	1312	1	1	0	Juvenile	Healthy	No	9		45	12	No	H	Feeding	Not Alert	35	No	H	No	No	1	0.111111	1.9	3.15789	Yes	F	6		N	1	0	6	No	H
1625	27.08.2023	Newbrook2	Human	Predator	1313	1	1	1	Adult	Healthy	No	2	No	24	7	No	H	Feeding	Not Alert	11	No	H	No	No	1	0.5	3.8	3.42105	Yes	F	13		N	1	2	4	No	H
1626	27.08.2023	Newbrook2	Human	Predator	1314	1	1	2	Juvenile	Healthy	No	1		24	3	No	N	Alert	Alert	16	No	N			1		1.4	2.14286	No	H	3		N	4	5	1
1627	27.08.2023	Newbrook2	Fox	Predator	1315	1	1	1	Juvenile	Healthy	No	2		34	3	No	N	Feeding	Not Alert	20	No	N	No	No	1	0.5	0.5	6	Yes	F	3		Y
1628	27.08.2023	Newbrook2	Fox	Predator	1316	1	1	1	Juvenile	Healthy	No	2		34	6	No	N	Feeding	Not Alert	18	No	N	No	No	1	0.5	1	6	Yes	F	6		Y
1629	27.08.2023	Newbrook2	Human	Predator	1317	1	1	0	Adult	Healthy	No	14	Yes	62	14	No	H	Feeding	Not Alert	36	Yes	V	No	Yes	4	0.285714	3	4.66667	Yes	F	14
1630	27.08.2023	Newbrook2	Human	Predator	1317	1	1	0	Adult	Healthy	No	14	Yes	62	14	No	H	Feeding	Not Alert	36	Yes	V	No	Yes	4	0.285714	3	4.66667	Yes	F	14
1631	28.08.2023	Newbrook1	Human	Predator	1318	1	2	0	Adult	Healthy	No	1	No	86	1	No	N	Feeding	Not Alert	46	No	N			1		0.6	1.66667	No	H	1		Y
1632	28.08.2023	Newbrook1	Human	Predator	1319	1	2	0	Adult	Healthy	No	4	Yes	92	8	No	N	Feeding	Not Alert	42	No	N	No	No	1	0.25	3.3	3.63636	Yes	V	12		Y
1633	28.08.2023	Newbrook1	Human	Predator	1320	1	3	1	Juvenile	Healthy	No	1		13	1			Escaping		13					1		1.6	8.125	Yes	F	13		Y
1634	28.08.2023	Newbrook1	Human	Predator	1321	1	1	2	Adult	Healthy	No	1	No	72	1	No	N	Alert	Alert	48	No	N			1		0.75	1.33333	No	N	1		Y
1635	28.08.2023	Newbrook1	Human	Predator	1322	1	1	1	Juvenile	Healthy	No	2		45	1	No	H	Alert	Alert	40	No	H	No	No	1	0.5	0.5	2	Yes	V	1		Y
1636	28.08.2023	Newbrook1	Human	Predator	1323	1	1	1	Juvenile	Healthy	No	2		45	1	No	N	Alert	Alert	34	No	N	No	No	1	0.5	1.6	0.625	No	H	1		Y
1637	28.08.2023	Newbrook1	Human	Predator	1324	1	1	3	Adult	Healthy	No	3	Yes	72	1	No	H	Feeding	Not Alert	22	No	H	No	No	1	0.333333	1.35	2.22222	Yes	V	3		N	1	3	1	No	H
1638	28.08.2023	Newbrook1	Human	Predator	1324	1	1	3	Adult	Healthy	No	3	Yes	72	1	No	H	Feeding	Not Alert	22	No	H	No	No	1	0.333333	1.4	0.714286	Yes	V	1		N	1	3	1	Yes	V
1639	28.08.2023	Newbrook1	Human	Predator	1325	1	1	3	Adult	Healthy	No	1	No	52	1	No	N	Feeding	Not Alert	29	No	N			1		0.5	2	No	H	1		Y
1640	28.08.2023	Newbrook1	Human	Predator	1326	1	1	3	Baby	Healthy	No	2		35	1	No	H	Alert	Alert	18	No	H	Yes	Yes	2	1	1.3	0.769231	No	H	1		Y
1641	28.08.2023	Newbrook1	Human	Predator	1326	1	1	3	Baby	Healthy	No	2		35	1			Alert	Alert	18			Yes	Yes	2	1	1.3	0.769231	No	H	1		Y
1642	28.08.2023	Newbrook1	Human	Predator	1327	1	1	3	Baby	Healthy	No	1		45	1			Feeding	Not Alert	38	No	N			1		1.2	0.833333	Yes	V	1		N	1	3	1	No	N
1643	28.08.2023	Newbrook1	Human	Predator	1328	1	1	0	Juvenile	Healthy	No	1		73	2	No	H	Resting	Not Alert	46	No	H			1		1	12	Yes	V	12		Y
1644	28.08.2023	Newbrook1	Human	Predator	1329	1	1	2	Juvenile	Healthy	No	1		81	1	No	N	Feeding	Not Alert	51	No	N			1		1	1	No	H	1		Y
1645	28.08.2023	Newbrook1	Human	Predator	1330	1	1	2	Baby	Healthy	No	1		47	2	No	N	Feeding	Not Alert	23	No	N			1		3	0.666667	Yes	V	2		N	4	5	0	No	H
1646	28.08.2023	Newbrook1	Human	Predator	1331	1	1	0	Juvenile	Healthy	No	5		60	4	No	H	Feeding	Not Alert	33	No	H	No	Yes	2	0.4	2.6	1.15385	Yes	F	3		N	2	1	1
1647	28.08.2023	Newbrook1	Human	Predator	1332	1	1	0	Juvenile	Healthy	No	2		52	3			Feeding	Not Alert	24			No	No	1	0.5	2.1	1.42857	Yes	F	3		Y
1648	28.08.2023	Newbrook1	Human	Predator	1333	1	2	0	Baby	Healthy	No	1		33	2	No	N	Feeding	Not Alert	32	No	N			1		0.7	2.85714	Yes	V	2		Y
1649	28.08.2023	Newbrook1	Human	Predator	1334	1	1	1	Juvenile	Healthy	No	1		44	1			Feeding	Not Alert	19					1		1.1	0.909091	Yes	F	1		N	1	1	1	Yes	V
1650	28.08.2023	Newbrook1	Human	Predator	1335	1	1	0	Juvenile	Healthy	No	4		56		No	H	Feeding	Not Alert	43	No	H	No	No	3	0.75	3.6	3.33333	Yes	F	12		N	3	0		No	N
1651	28.08.2023	Newbrook1	Human	Predator	1336	1	3	0	Adult	Healthy	No		No	78	7			Escaping		78			Yes	Yes	2		5.3	11.1321	Yes	F	59		N	1	0	1	No	N
1652	28.08.2023	Newbrook1	Human	Predator	1337	1	2	0	Baby	Healthy	No	1		32	2			Alert	Alert	29					1		0.8	2.5	Yes	V	2		N
1653	28.08.2023	Newbrook1	Human	Predator	1338	1	3	0	Juvenile	Healthy	No	2		31	3			Escaping		31			No	No	1	0.5	11.7	4.18803	Yes	F	49		Y	1	0	11
1654	28.08.2023	Newbrook1	Human	Predator	1339	1	3	0	Baby	Healthy	No	1		31	2			Alert	Alert	27					1		1	2	Yes	V	2		N
1655	28.08.2023	Newbrook1	Human	Predator	1340	1	3	0	Juvenile	Healthy	No	1		31	5			Feeding	Not Alert	31					1		10	5.6	Yes	F	56		Y	2	2	4	No	N
1656	28.08.2023	Newbrook1	Human	Predator	1341	1	3	0	Juvenile	Healthy	No	3		54	9			Escaping		54			No	No	1	0.333333	5.5	7.27273	Yes	F	40		N
1657	28.08.2023	Newbrook1	Human	Predator	1341	1	3	0	Juvenile	Healthy	No	2		54	8			Feeding	Not Alert	27			No	No	1	0.5	8.8	2.95455	Yes	F	26		Y	2	0	12	Yes	V
1658	28.08.2023	Newbrook1	Human	Predator	1341	1	3	0	Adult	Healthy	No	2	Yes	54	10			Feeding	Not Alert	35			No	No	1	0.5	8	2.875	Yes	F	23		N	2	0	12	No	N
1659	28.08.2023	Newbrook1	Human	Predator	1342	1	2	0	Juvenile	Healthy	No	1		5	5			Alert	Alert	40					1		7.5	3.2	Yes	V	24		N
1660	28.08.2023	Newbrook1	Human	Predator	1343	1	3	0	Adult	Healthy	No	1	No	45	13	No	N	Feeding	Not Alert	32	No	N			1		4.3	3.02326	Yes	F	13		Y
1661	28.08.2023	Newbrook1	Human	Predator	1344	1	1	0	Juvenile	Healthy	No	1		48	11			Alert	Alert	48					1		2	5.5	Yes	F	11
1662	28.08.2023	Newbrook1	Human	Predator	1345	1	1	0	Adult	Healthy	No	1	No	34	20			Escaping		34					1		6.5	3.07692	Yes	F	20		Y
1663	28.08.2023	Newbrook1	Fox	Predator	1346	1	1	0	Adult	Healthy	No	3	No	58	2	No	N	Feeding	Not Alert	39	No	H	No	Yes	2	0.666667	1.2	1.66667	Yes	V	2		Y
1664	28.08.2023	Newbrook1	Fox	Predator	1346	1	1	0	Juvenile	Healthy	No	3		58	2	No	N	Feeding	Not Alert	39	No	H	No	Yes	2	0.666667	1.2	1.66667	Yes	V	2		Y
1665	28.08.2023	Newbrook1	Fox	Predator	1347	1	1	0	Juvenile	Healthy	No	2		39	1	No	N	Alert	Alert	30	No	N	No	No	1	0.5	0.9	2.22222	Yes	V	2		N	2	1	0	No	N
1666	28.08.2023	Newbrook1	Fox	Predator	1348	2	2	1	Juvenile	Healthy	No	1		30	5	No	N	Feeding	Not Alert	28	No	N			1		0.5	2	No	N	1		Y
1667	28.08.2023	Downham	Human	Predator	1349	1	1	0	Juvenile	Healthy	No	2		14	5	No	N	Feeding	Not Alert	14	No	N	No	No	1	0.5	2	3	Yes	V	6		Y
1668	28.08.2023	Downham	Human	Predator	1350	1	1	0	Baby	Healthy	No	4		51	1			Alert	Alert	44			No	No	1	0.25	2.3	1.30435	Yes	V	3		Y
1669	28.08.2023	Downham	Human	Predator	1350	1	1	0	Baby	Healthy	No	4		51	1			Alert	Alert	44			No	No	1	0.25	0.9	1.11111	No	H	1		Y
1670	28.08.2023	Downham	Human	Predator	1350	1	1	0	Baby	Healthy	No	4		51	1			Alert	Alert	42			No	No	1	0.25	1.2	1.66667	Yes	V	2		Y
1671	28.08.2023	Downham	Human	Predator	1351	1	1	0	Adult	Healthy	No	1	No	38	1	No	N	Alert	Alert	38	No	N			1		0.8	1.25	No	H	1		Y
1672	28.08.2023	Downham	Human	Predator	1352	2	1	0	Baby	Healthy	No	1		45	1	No	N	Alert	Alert	34	No	N			1		0.8	1.25	Yes	V	1		N	2	0	0	No	N
1673	28.08.2023	Downham	Human	Predator	1353	1	1	0	Juvenile	Healthy	No	7		22	2	No	N	Feeding	Not Alert	21	No	N	Yes	Yes	7	1	2	1	Yes	V	2		Y
1674	28.08.2024	Downham	Human	Predator	1353	1	1	0	Juvenile	Healthy	No	7		22	2	No	N	Feeding	Not Alert	21	No	N	Yes	Yes	7	1	2	1	Yes	V	2		Y
1675	28.08.2025	Downham	Human	Predator	1353	1	1	0	Juvenile	Healthy	No	7		22	2	No	N	Feeding	Not Alert	21	No	N	Yes	Yes	7	1	2	1	Yes	V	2		Y
1676	28.08.2026	Downham	Human	Predator	1353	1	1	0	Juvenile	Healthy	No	7		22	2	No	N	Feeding	Not Alert	21	No	N	Yes	Yes	7	1	2	1	Yes	V	2		Y
1677	28.08.2027	Downham	Human	Predator	1353	1	1	0	Juvenile	Healthy	No	7		22	2	No	N	Feeding	Not Alert	21	No	N	Yes	Yes	7	1	2	1	Yes	V	2		Y
1678	28.08.2028	Downham	Human	Predator	1353	1	1	0	Juvenile	Healthy	No	7		22	2	No	N	Feeding	Not Alert	21	No	N	Yes	Yes	7	1	2	1	Yes	V	2		Y
1679	28.08.2029	Downham	Human	Predator	1353	1	1	0	Juvenile	Healthy	No	7		22	2	No	N	Feeding	Not Alert	21	No	N	Yes	Yes	7	1	2	1	Yes	V	2		Y
1680	28.08.2023	Downham	Human	Predator	1354	1	2	0	Juvenile	Healthy	No	2		45	1	No	N	Alert	Alert	44	No	N	Yes	Yes	2	1	0.6	1.66667	No	H	1		Y
1681	28.08.2023	Downham	Human	Predator	1354	1	2	0	Juvenile	Healthy	No	2		45	2			Alert	Alert	44			Yes	Yes	2	1	0.9	2.22222	No	N	2		Y
1682	28.08.2023	Downham	Human	Predator	1355	1	1	0	Juvenile	Healthy	No	1		34	1	No	N	Alert	Alert	34	No	N			1		2.4	2.08333	Yes	F	5		Y
1683	28.08.2023	Downham	Human	Predator	1356	1	1	0	Juvenile	Healthy	No	4		12	2	No	N	Feeding	Not Alert	12	No	N	Yes	Yes	4	1	1.3	1.53846	Yes	V	2		Y
1684	28.08.2023	Downham	Human	Predator	1356	1	1	0	Juvenile	Healthy	No	4		12	2	No	N	Feeding	Not Alert	12	No	N	Yes	Yes	4	1	1.5	1.33333	Yes	V	2		Y
1685	28.08.2023	Downham	Human	Predator	1357	1	1	0	Juvenile	Healthy	No	6		59	4	No	H	Alert	Alert	54	No	H	No	No	1	0.166667	0.9	4.44444	Yes	V	4		Y
1686	28.08.2023	Downham	Human	Predator	1358	1	1	0	Juvenile	Healthy	No	2		74	1	No	N	Alert	Alert	73	No	N	No	No	1	0.5	0.5	2	Yes	V	1		Y
1687	28.08.2023	Downham	Human	Predator	1358	1	1	0	Juvenile	Healthy	No	2		74	1	No	N	Alert	Alert	70	No	N	No	No	1	0.5	1	3	Yes	V	3		Y
1688	28.08.2023	Newbrook1	Human	Predator	1359	1	1	0	Juvenile	Healthy	No	1		105	6	No	N	Feeding	Not Alert	66	No	N			1		1.4	4.28571	Yes	V	6		Y
1689	28.08.2023	Newbrook1	Human	Predator	1360	1	1	0	Juvenile	Healthy	No	2		98	9			Escaping		98							2.2	4.09091	Yes	V	9		Y
1690	28.08.2023	Newbrook1	Human	Predator	1361	1	1	2	Juvenile	Healthy	No	1		43	2	No	N	Feeding	Not Alert	26	No	N			1		1	2	No	H	2		Y
1691	28.08.2023	Newbrook1	Human	Predator	1362	1	1	0	Adult	Healthy	No	1	No	57	9	No	N	Alert	Alert	38	No	N			1		2.05	4.39024	Yes	V	9		Y
1692	28.08.2023	Newbrook1	Human	Predator	1363	1	1	0	Juvenile	Healthy	No	2		108	4	No	N	Feeding	Not Alert	75	No	N	No	No	1	0.5	1.3	3.07692	No	H	4		Y
1693	28.08.2023	Newbrook1	Human	Predator	1364	1	1	0	Juvenile	Healthy	No	2		58	2	No	N	Alert	Alert	46	Yes	H	No	No	1	0.5	3.9	1.02564	Yes	V	4		Y
1694	28.08.2023	Newbrook1	Human	Predator	1365	1	2	0	Baby	Healthy	No	1		108	9	No	N	Alert	Alert	26	No	N			1		0.85	1.17647	Yes	F	1		N	2	0	8	No	N
1695	30.08.2023	Newbrook2	Human	Predator	1366	1	1	0	Juvenile	Healthy	No	14		54	3	No	N	Alert	Alert	49	No	N	No	Yes	3	0.214286	2.3	1.30435	Yes	V	3		Y
1696	30.08.2023	Newbrook2	Human	Predator	1366	1	1	0	Juvenile	Healthy	No	14		54	3	No	N	Alert	Alert	49	No	N	No	Yes	4	0.285714	2	1.5	Yes	V	3		N	1	3	1	No	N
1697	30.08.2023	Newbrook2	Human	Predator	1366	1	1	0	Baby	Healthy	No	7		54	6	No	N	Feeding	Not Alert	10	No	N	No	No	1	0.142857	2.2	2.72727	Yes	V	6		Y
1698	30.08.2023	Newbrook2	Human	Predator	1367	1	1	0	Adult	Healthy	No	6	Yes	79	7	No	H	Feeding	Not Alert	35	No	H	No	No	1	0.166667	2.2	3.18182	Yes	V	7		Y
1699	30.08.2023	Newbrook2	Human	Predator	1367	1	1	0	Adult	Healthy	No	6	Yes	79	8	No	H	Feeding	Not Alert	35	No	H	No	No	1	0.166667	2	4	Yes	V	8		N	1	3	1
1700	30.08.2023	Newbrook2	Human	Predator	1367	1	1	0	Adult	Healthy	No	6	Yes	79	8			Feeding	Not Alert	35			No	No	1	0.166667	1.6	5	Yes	V	8		Y
1701	30.08.2023	Newbrook2	Human	Predator	1368	1	1	1	Juvenile	Healthy	No	1		50	1	No	N	Alert	Alert	27	No	N			1		1.3	0.769231	Yes	V	1		N	1	1	1	No	N
1702	30.08.2023	Newbrook2	Human	Predator	1369	1	1	1	Adult	Healthy	No	1	No	36	8	No	N	Alert	Alert	13	No	N			1		3.3	2.12121	Yes	V	7		N	1	1	1	No	N
1703	30.08.2023	Newbrook2	Human	Predator	1370	1	2	0	Juvenile	Healthy	No	6		65	11	No	N	Feeding	Not Alert	63	No	N	No	No	1	0.166667	6.4	4.0625	Yes	F	26		N	2	2	1	No	N
1704	30.08.2023	Newbrook2	Human	Predator	1371	1	2	0	Baby	Healthy	No	1		53	13	No	N	Alert	Alert	13	No	N			1		1.8	2.22222	Yes	V	4		N	2	0	7	Yes	F
1705	30.08.2023	Newbrook2	Human	Predator	1372	2	2	2	Juvenile	Healthy	No	1		13	3	No	N	Grooming	Not Alert	7	No	N			1		1	1	Yes	V	1		N	2	3	2	No	N
1706	30.08.2023	Newbrook2	Human	Predator	1373	1	2	3	Juvenile	Healthy	No	1		7	2	No	N	Alert	Alert	6	No	N			1		2	1	Yes	V	2		N	3	3	1	No	N
1707	30.08.2023	Newbrook2	Human	Predator	1374	1	2	0	Juvenile	Healthy	No	1		26	21	No	N	Feeding	Not Alert	20	No	N			1		4.4	7.95455	Yes	F	35		Y
1708	30.08.2023	Newbrook2	Human	Predator	1375	1	2	0	Adult	Healthy	No	3	Yes	129	8	No	N	Feeding	Not Alert	43	No	H	No	Yes	2	0.666667	2.7	2.96296	Yes	V	8		Y
1709	30.08.2023	Newbrook2	Human	Predator	1375	1	2	0	Juvenile	Healthy	No	3		129	8	No	N	Feeding	Not Alert	43	Yes	V	No	No	1	0.333333	1.7	2.94118	Yes	V	5
1710	30.08.2023	Newbrook2	Human	Predator	1376	1	2	4	Baby	Healthy	No	1		36	1	No	N	Feeding	Not Alert	35	No	N			1		0.5	2	No	N	1		Y
1711	30.08.2023	Newbrook2	Human	Predator	1377	1	3	2	Baby	Healthy	No	1		29	2	No	N	Feeding	Not Alert	13	No	N			1		1.5	1.33333	No	H	2		Y
1712	30.08.2023	Newbrook2	Human	Predator	1378	1	3	3	Juvenile	Healthy	No	1		17	1	No	N	Feeding	Not Alert	13	No	N			1		2	0.5	Yes	V	1		Y
1713	30.08.2023	Newbrook2	Human	Predator	1379	1	2	1	Juvenile	Healthy	No	1		40	4	No	H	Feeding	Not Alert	32	No	H			1		1.3	0.769231	Yes	V	1		N	2	1	3	No	N
1714	30.08.2023	Newbrook2	Human	Predator	1380	1	3	0	Adult	Healthy	No	1	No	34	4	No	N	Alert	Alert	34					1		1.2	3.33333	Yes	F	4		Y
1715	30.08.2023	Newbrook2	Human	Predator	1381	1	1	1	Baby	Healthy	No	2		102	2	No	N	Feeding	Not Alert	23	No	H	No	No	1	0.5	1.5	1.33333	No	N	2		Y
1716	30.08.2023	Newbrook2	Human	Predator	1381	1	1	1	Baby	Healthy	No	2		102	3	No	N	Feeding	Not Alert	23	No	N	No	No	1	0.5	0.8	2.5	Yes	V	2		N	2	1	1	Yes	F
1717	30.08.2023	Newbrook2	Human	Predator	1382	1	1	0	Adult	Healthy	No	6	No	98	11	No	N	Feeding	Not Alert	49	No	N	No	No	1	0.166667	3.5	2.57143	Yes	V	9		N	2	3	2	No	N
1718	30.08.2023	Newbrook2	Human	Predator	1383	1	1	0	Adult	Healthy	No	2	No	55	12	No	N	Feeding	Not Alert	44	No	N	No	No	1	0.5	1.4	8.57143	Yes	F	12		Y
1719	30.08.2023	Newbrook2	Human	Predator	1383	1	1	0	Adult	Healthy	No	2	No	55	12	No	N	Feeding	Not Alert	48	No	N	No	No	1	0.5	1.6	7.5	Yes	F	12		Y
1720	30.08.2023	Newbrook2	Human	Predator	1384	1	1	1	Adult	Healthy	No	3	No	66	4	No	N	Feeding	Not Alert	54	No	N	No	No	1	0.333333	1.5	0.666667	Yes	V	1		N	1	1	3	No	N
1721	30.08.2023	Newbrook2	Human	Predator	1384	1	1	1	Adult	Healthy	No	3	No	66	7	No	N	Feeding	Not Alert	39	No	N	No	No	1	0.333333	3.1	1.93548	Yes	V	6		N	1	3	1	Yes	V
1722	30.08.2023	Newbrook2	Human	Predator	1385	1	1	2	Baby	Healthy	No	4		32	6	No	N	Resting	Not Alert	19	No	N	No	No	1	0.25	2.2	1.81818	Yes	V	4		N	1	2	2	Yes	F
1723	30.08.2023	Newbrook2	Human	Predator	1385	1	1	2	Baby	Healthy	No	4		35	4	No	N	Alert	Alert	31	No	N	No	No	1	0.25	0.8	5	Yes	V	4		Y
1724	30.08.2023	Newbrook2	Human	Predator	1386	1	1	0	Juvenile	Healthy	No	1		62	14	No	H	Alert	Alert	46	Yes	V			1		3.1	3.54839	Yes	V	11		N	1	0	17	No	H
1725	30.08.2023	Newbrook2	Human	Predator	1387	1	1	0	Juvenile	Healthy	No	2		51	6	No	N	Alert	Alert	42	No	N	No	No	1	0.5	3.2	1.25	No	H	4		N	1	0	2	No	H
1726	30.08.2023	Newbrook2	Human	Predator	1388	1	1	0	Juvenile	Healthy	No	1		69	1	No	N	Alert	Alert	32	No	N			1		1.9	2.63158	Yes	V	5		N	1	1	6	No	H
1727	30.08.2023	Newbrook2	Human	Predator	1389	1	1	0	Juvenile	Healthy	No	1		64	7	No	N	Alert	Alert	26	No	N			1		2.7	2.96296	Yes	F	8		N	1	0	15	No	H
1728	30.08.2023	Newbrook2	Human	Predator	1390	2	1	0	Juvenile	Healthy	No	1		41	6	No	H	Alert	Alert	32	No	H			1		3		Yes	F			N	1	0
1729	30.08.2023	Newbrook2	Human	Predator	1391	2	1	0	Juvenile	Healthy	No	1		31	15	No	H	Alert	Alert	23	No	H			1		2.6	2.30769	Yes	V	6		N	1	0	21	No	N
1730	30.08.2023	Newbrook2	Human	Predator	1392	1	1	3	Juvenile	Healthy	No	2		44	5	No	N	Alert	Alert	41	No	N	No	No	1	0.5	3.3	1.21212	Yes	V	4		N	1	4	1	Yes	V
1731	30.08.2023	Newbrook2	Human	Predator	1393	1	1	0	Baby	Healthy	No	3		33	7	No	N	Feeding	Not Alert	26	No	N	No	No	1	0.333333	2	2.5	Yes	V	5		N	1	3	2	Yes	V
1732	30.08.2023	Newbrook2	Human	Predator	1394	1	1	0	Juvenile	Healthy	No	3		27	7	No	N	Feeding	Not Alert	25	No	N	No	No	1	0.333333	2.5	2	Yes	F	5		N	1	5	2	Yes	F
1733	30.08.2023	Newbrook2	Human	Predator	1395	1	1	0	Baby	Healthy	No	3		55	1	No	N	Feeding	Not Alert	22	No	H	No	No	1	0.333333	1.1	0.909091	No	H	1		N	4	5	0	No	H
1734	30.08.2023	Newbrook2	Human	Predator	1396	1	1	1	Juvenile	Healthy	No	4		64	1	No	N	Feeding	Not Alert	58	No	N	No	No	1	0.25	1.9	1.57895	Yes	V	3		Y
1735	30.08.2023	Newbrook2	Human	Predator	1397	1	1	0	Juvenile	Healthy	No	5		62	5	No	N	Feeding	Not Alert	44	No	N	No	No	1	0.2	1.2	4.16667	Yes	V	5		Y
1736	30.08.2023	Newbrook2	Human	Predator	1397	1	1	0	Juvenile	Healthy	No	5		62	5	No	N	Feeding	Not Alert	30	Yes	V	No	Yes	2	0.4	1.9	2.63158	Yes	F	5		Y
1737	30.08.2023	Newbrook2	Human	Predator	1397	1	1	0	Juvenile	Healthy	No	5		62	5	No	N	Feeding	Not Alert	30	No	N	No	No	1	0.2	1.2	4.16667	Yes	F	5		Y
1738	30.08.2023	Newbrook2	Human	Predator	1398	1	1	0	Juvenile	Healthy	No	5		113	3	No	H	Feeding	Not Alert	35	No	H	No	Yes	3	0.6	2.2	1.36364	Yes	V	3		Y
1739	30.08.2023	Newbrook2	Human	Predator	1399	1	1	0	Juvenile	Healthy	No	1		89	15	No	N	Feeding	Not Alert	18	No	H			1		2.6	4.23077	Yes	F	11		N	1	2	4	Yes	F
1740	30.08.2023	Newbrook2	Human	Predator	1400	1	2	0	Juvenile	Healthy	No	3		69	4	No	N	Feeding	Not Alert	50	No	N	No	No	1	0.333333	2.5	1.6	Yes	V	4		Y
1741	30.08.2023	Newbrook2	Human	Predator	1401	1	1	0	Adult	Healthy	No	1	No	22	22			Escaping		4					1		3.5	6.28571	Yes	F	22		N	3	4	0	No	N
1742	30.08.2023	Newbrook2	Human	Predator	1402	1	2	0	Baby	Healthy	No	1		43	10			Escaping		43					1		11.2	1.875	Yes	V	21		Y
1743	30.08.2023	Newbrook2	Human	Predator	1403	1	1	0	Juvenile	Healthy	No	1		30	6	No	N	Alert	Alert	28	No	N			1		0.5	6	No	H	3		N	2	0	3	No	N
1744	30.08.2023	Newbrook2	Human	Predator	1404	1	2	0	Juvenile	Healthy	No	1		28	3	No	N	Alert	Alert	10	No	N			1		0.5	4	Yes	V	2		Y
1745	02.09.2023	Owley	Human	Predator	1405	1	2	0	Juvenile	Healthy	No	2		41	8	No	N	Alert	Alert	41	No	N	No	No	1	0.5	1.7	2.94118	Yes	V	5		N	2	2	3	No	N
1746	02.09.2023	Owley	Human	Predator	1406	2	3	3	Adult	Healthy	No	2	No	30	1	No	N	Alert	Alert	30	Yes	V	No	Yes	1	0.5	3.4	2.35294	Yes	V	8		N	3	4	1	No	N
1747	02.09.2023	Owley	Human	Predator	1406	1	2	1	Adult	Healthy	No	2	No	32	1	No	N	Alert	Alert	32	No	N	No	No	1	0.5	2.1	3.33333	Yes	F	7		N	3	4	1	No	N
1748	02.09.2023	Owley	Human	Predator	1407	1	3	1	Adult	Healthy	No	1	No	48	2	No	H	Feeding	Not Alert	44	No	N			1		2	1.5	No	H	3		N	3	1	2	No	N
1749	02.09.2023	Owley	Human	Predator	1408	1	2	3	Adult	Healthy	No	1	No	58	1	No	N	Alert	Alert	42	No	N			1		0.5	2	No	N	1		Y
1750	02.09.2023	Owley	Human	Predator	1409	2	3	1	Adult	Healthy	No	1	No	44	2	No	N	Alert	Alert	40	No	N			1		1	1	No	H	1		N	3	1	1	No	N
1751	02.09.2023	Owley	Human	Predator	1410	3	3	1	Adult	Healthy	No	1	No	40	1	No	N	Alert	Alert	35	No	N			1		0.5	2	No	N	1		Y
1752	02.09.2023	Owley	Human	Predator	1411	1	3	1	Adult	Healthy	No	1	No	52	1	No	N	Alert	Alert	52	No	N			1		0.5	2	No	N	1		Y
1753	02.09.2023	Owley	Human	Predator	1412	1	1	1	Baby	Healthy	No	1		83	18	No	N	Feeding	Not Alert	83	No	N			1		4.6	3.91304	Yes	F	18		Y
1754	02.09.2023	Owley	Human	Predator	1413	1	1	0	Juvenile	Healthy	No	2		77	12			Alert	Alert	36			No	No	1	0.5	4	3	Yes	F	12		N	1	4	1	No	N
1755	02.09.2023	Owley	Human	Predator	1414	1	1	1	Adult	Healthy	No	1	No	82	1	No	N	Feeding	Not Alert	66	No	N			1		0.9	1.11111	Yes	V	1		Y
1756	02.09.2023	Owley	Human	Predator	1415	1	1	0	Juvenile	Healthy	No	1		32	12			Escaping		32					1		3.9	4.87179	Yes	V	19		N	0	4	2	No	N
1757	02.09.2023	Owley	Human	Predator	1416	1	1	3	Baby	Healthy	No	1		104	1	No	N	Grooming	Not Alert	44	No	N			1		1.2	1.66667	No	H	2		Y
1758	02.09.2023	Owley	Human	Predator	1417	1	1	0	Adult	Healthy	No	1	No	62	6			Escaping		62					1		0.8	7.5	Yes	V	6		Y
1759	02.09.2023	Owley	Human	Predator	1418	1	1	0	Adult	Healthy	No	1	No	108	5	No	N	Alert	Alert	90	No	N			1		2.1	0.952381	Yes	V	2		N	1	0	4	No	N
1760	02.09.2023	Owley	Human	Predator	1419	1	1	0	Adult	Healthy	No	2	No	90	4	No	N	Alert	Alert	70	No	N	No	No	1	0.5	1	3	Yes	V	3		N	1	3	1	No	N
1761	02.09.2023	Owley	Human	Predator	1420	1	1	0	Adult	Healthy	No	1	No	24	14			Escaping		24					1		3	4.66667	Yes	V	14		Y
1762	02.09.2023	Owley	Human	Predator	1421	1	1	1	Juvenile	Healthy	No	1		29	3			Escaping		29					1		1	3	Yes	V	3		N	1	3	1	No	N
1763	02.09.2023	Owley	Human	Predator	1422	1	2	1	Juvenile	Healthy	No	2		100	3	No	N	Feeding	Not Alert	44	No	N	No	No	1	0.5	1.5	2	Yes	V	3		Y
1764	02.09.2023	Owley	Human	Predator	1422	1	2	1	Juvenile	Healthy	No	2		100	3	No	N	Feeding	Not Alert	66	No	N	No	No	1	0.5	1.6	2.5	Yes	V	4		Y
1765	02.09.2023	Owley	Human	Predator	1423	1	4	4	Adult	Healthy	No	1	No	84	8			Feeding	Not Alert	60					1		5.2	4.80769	Yes	F	25		N	2	0	3	No	H
1766	02.09.2023	Owley	Human	Predator	1424	1	1	0	Adult	Healthy	No	1	No	53	16	No	N	Alert	Alert	37	No	N			1		3.4	4.70588	Yes	F	16		N	0	5	8	No	N
1767	02.09.2023	Langford	Human	Predator	1425	1	2	0	Adult	Healthy	No	1	No	22	9			Escaping		22					1		1.4	4.28571	Yes	F	6		N	1	0	3	No	N
1768	02.09.2023	Langford	Human	Predator	1426	1	2	1	Adult	Healthy	No	1	No	42	1	No	N	Alert	Alert	42	No	N			1		0.8	1.25	No	H	1		Y
1769	02.09.2023	Langford	Human	Predator	1427	1	1	0	Adult	Healthy	No	1	No	67	34	No	N	Alert	Alert	54	No	N			1		2.8	6.42857	No	N	18
1770	02.09.2023	Langford	Human	Predator	1428	1	0	1	Adult	Healthy	No	1	No	66	2			Escaping		66					1		4.9	5.30612	Yes	F	26		N	1	0	28	No	H
1771	02.09.2023	Langford	Human	Predator	1429	1	1	0	Adult	Healthy	No	4	No	86	5	No	N	Alert	Alert	77	No	N	No	No	2	0.5	2.6	5.38462	Yes	V	14		N	1	0	5	No	H
1772	02.09.2023	Langford	Human	Predator	1430	1	0	0	Juvenile	Healthy	No	1		86	40			Alert	Alert	26					1		8.4	5.35714	Yes	F	45		N	0	5	1
1773	02.09.2023	Langford	Human	Predator	1431	1	1	0	Adult	Healthy	No	1	No	71	42	No	N	Hiding	Not Alert	16	No	N			1		7.7	5.45455	Yes	F	42		N	1	5	1
1774	02.09.2023	Langford	Human	Predator	1432	1	1	3	Adult	Healthy	No	1	No	57	5	No	N	Hiding	Not Alert	7	No	N			1		12.2	9.01639	Yes	F	110		N	1	0	20	No	N
1775	02.09.2023	Langford	Human	Predator	1433	1	1	1	Adult	Healthy	No	1	No	99	21	No	N	Alert	Alert	47	No	N			1		5.2	4.03846	Yes	F	21		Y
1776	02.09.2023	Langford	Human	Predator	1434	1	1	0	Juvenile	Healthy	No	1		14	25			Escaping		14					1		2.5	6.4	Yes	F	16		Y
1777	02.09.2023	Langford	Human	Predator	1435	1	1	0	Juvenile	Healthy	No	1		30	30			Escaping		30					1		4.3	11.1628	Yes	F	48		Y
1778	02.09.2023	Langford	Human	Predator	1436	1	1	4	Juvenile	Healthy	No	1		106	6	No	N	Feeding	Not Alert	31	No	N			1		1.4	4.28571	No	N	6
1779	02.09.2023	Langford	Human	Predator	1437	1	3	0	Juvenile	Healthy	No	1		38	17			Escaping		38					1		9.7	2.47423	Yes	F	24		N	1	5	1	No	H
1780	02.09.2023	Langford	Human	Predator	1438	1	1	0	Juvenile	Healthy	No	1		52	9	No	N	Feeding	Not Alert	35	No	N			1		1.65	4.84848	Yes	V	8		N	1	1	1	No	N
1781	02.09.2023	Langford	Human	Predator	1439	1	1	1	Adult	Healthy	No	2	No	118	1	No	N	Alert	Alert	107	No	N	Yes	Yes	2	1	1.7	4.70588	Yes	V	8		N	1	1	1	No	N
1782	02.09.2023	Langford	Human	Predator	1439	1	1	0	Adult	Healthy	No	2	No	118	2	No	N	Resting	Not Alert	105	No	N	Yes	Yes	2	1	0.8	2.5	Yes	V	2
1783	02.09.2023	Langford	Human	Predator	1440	1	1	0	Juvenile	Healthy	No	1		45	5	No	N	Alert	Alert	45	No	N			1		1.9	2.63158	Yes	F	5		Y
1784	02.09.2023	Langford	Human	Predator	1441	1	3	0	Juvenile	Healthy	No	3		52	9	No	N	Alert	Alert	52	No	N	No	No	1	0.333333	1.3	4.61538	Yes	V	6
1785	02.09.2023	Langford	Human	Predator	1442	1	3	0	Juvenile	Healthy	No	3		52	9	No	N	Alert	Alert	52	No	N	No	No	1	0.333333	2.4	2.5	Yes	V	6
1786	02.09.2023	Langford	Human	Predator	1442	1	3	0	Juvenile	Healthy	No	3		52	9	No	N	Alert	Alert	36	No	N	No	No	1	0.333333	1.3	4.61538	Yes	V	6
1787	03.09.2023	Newbrook2	Human	Predator	1443	1	3	1	Baby	Healthy	No	2		55	1	No	N	Feeding	Not Alert	51	No	N	No	No	1	0.5	0.5	2	No	N	1		Y
1788	03.09.2023	Newbrook2	Human	Predator	1443	1	3	1	Baby	Healthy	No	2		55	1	No	N	Feeding	Not Alert	51	No	N	No	No	1	0.5	1.2	0.833333	No	H	1		Y
1789	03.09.2023	Newbrook2	Human	Predator	1444	1	2	0	Juvenile	Healthy	No	2		98	8	No	N	Feeding	Not Alert	41	No	N	Yes	Yes	2	1	1.2	2.5	Yes	V	3		N	1	0	8	No	N
1790	03.09.2023	Newbrook2	Human	Predator	1444	1	2	0	Juvenile	Healthy	No	2		98	8	No	N	Feeding	Not Alert	41	No	N	Yes	Yes	2	1	0.5	2	Yes	V	1		N	3	0	8	No	H
1791	03.09.2023	Newbrook2	Human	Predator	1445	1	3	1	Baby	Healthy	No	1		48	12	No	N	Alert	Alert	47	No	N			1		0.5	2	Yes	V	1		N	3	1	11
1792	03.09.2023	Newbrook2	Human	Predator	1446	2	2	0	Juvenile	Healthy	No	2		41	5	No	N	Feeding	Not Alert	33	No	N	No	No	1	0.5	2.4	2.08333	Yes	V	5		N	4	5	7
1793	03.09.2023	Newbrook2	Human	Predator	1447	3	4	5	Juvenile	Healthy	No	1		6	7			Escaping		6					1		1.9	3.68421	Yes	V	7		N	4	5	4	No	N
1794	03.09.2023	Newbrook2	Human	Predator	1448	1	3	2	Adult	Healthy	No	1	No	16	2			Escaping		16					1		3.5	6.57143	Yes	F	23		N	1	5	3	No	H
1795	03.09.2023	Newbrook2	Human	Predator	1449	1	2	0	Juvenile	Healthy	No	1		27	10			Escaping		27					1		3.9	6.15385	No	H	24		Y
1796	03.09.2023	Newbrook2	Human	Predator	1450	1	1	4	Adult	Healthy	No	1	No	29	2			Escaping		29					1		0.8	2.5	Yes	V	2		Y
1797	03.09.2023	Newbrook2	Human	Predator	1451	1	1	3	Juvenile	Healthy	No	1		28	9	No	N	Alert	Alert	28	No	N			1		3	3	No	H	9		Y
1798	03.09.2023	Newbrook2	Human	Predator	1452	1	1	0	Baby	Healthy	No	1		60	2	No	N	Feeding	Not Alert	48	No	N			1		0.8	2.5	Yes	V	2		N	1	1	1	No	N
1799	03.09.2023	Newbrook2	Human	Predator	1453	2	1	1	Baby	Healthy	No	1		48	1	No	N	Alert	Alert	36	No	H			1		0.7	1.42857	Yes	V	1		N	3	5	0	No	N
1800	03.09.2023	Newbrook2	Human	Predator	1454	1	1	0	Juvenile	Healthy	No	1		130	3	No	N	Feeding	Not Alert	52	No	N			1		3.8	3.15789	Yes	F	12		N	1	5	2	No	H
1801	03.09.2023	Newbrook2	Human	Predator	1455	1	1	1	Adult	Healthy	No	1	No	70	1	No	N	Alert	Alert	25	No	N			1		0.8	1.25	Yes	V	1		Y
1802	03.09.2023	Newbrook2	Human	Predator	1456	1	1	1	Juvenile	Healthy	No	3		52	1	No	N	Feeding	Not Alert	39	No	N	No	No	1	0.333333	0.6	1.66667	Yes	V	1		Y
1803	03.09.2023	Newbrook2	Human	Predator	1457	1	1	2	Baby	Healthy	No	1		53	1	No	N	Feeding	Not Alert	16	No	N			1		2.5	0.4	No	H	1		Y
1804	03.09.2023	Newbrook2	Human	Predator	1458	1	1	0	Juvenile	Healthy	No	3		18	2	No	N	Alert	Alert	18	No	N	Yes	Yes	3	1	3.6	2.77778	Yes	V	10		Y
1805	03.09.2023	Newbrook2	Human	Predator	1458	1	1	0	Juvenile	Healthy	No	3		18	0			Escaping		18			Yes	Yes	3	1	4.5	2.44444	Yes	V	11		Y
1806	03.09.2023	Newbrook2	Human	Predator	1459	1	1	0	Juvenile	Healthy	No	1		57	9	No	N	Feeding	Not Alert	42	No	N			1		1.7	2.35294	Yes	V	4		N	1	0	5	No	H
1807	03.09.2023	Newbrook2	Human	Predator	1460	2	1	0	Juvenile	Healthy	No	1		42	5	No	N	Feeding	Not Alert	32	No	N			1		2.2	2.27273	Yes	F	5		Y
1808	03.09.2023	Newbrook2	Human	Predator	1461	1	1	0	Juvenile	Healthy	No	2		58	3	No	H	Feeding	Not Alert	36	No	H	No	No	1	0.5	2.5	1.2	Yes	F	3		Y
1809	03.09.2023	Newbrook2	Human	Predator	1462	1	2	4	Adult	Healthy	No	1	No	51	1	No	N	Resting	Not Alert	14	No	N			1		1.1	0.909091	No	H	1		Y
1810	03.09.2023	Newbrook2	Human	Predator	1463	1	1	0	Adult	Healthy	No	6	Yes	120	5	No	H	Feeding	Not Alert	67	No	H	No	Yes	3	0.5	1.8	2.77778	Yes	V	5		N	2	4	0	No	H
1811	03.09.2023	Newbrook2	Human	Predator	1464	1	1	0	Adult	Healthy	No	6	Yes	120	5	No	H	Feeding	Not Alert	67	Yes	V	No	Yes	3	0.5	2	2.5	Yes	V	5		N	2	4	0	No	H
1812	03.09.2023	Newbrook2	Human	Predator	1464	1	1	0	Juvenile	Healthy	No	6		120	5	No	N	Feeding	Not Alert	67	No	N	No	Yes	3	0.5	2	2.5	Yes	V	5		Y
1813	03.09.2023	Newbrook2	Human	Predator	1465	1	1	0	Juvenile	Healthy	No	2		120	5	No	N	Alert	Alert	67	No	N	No	No	1	0.5	2	2.5	No	N	5		Y
1814	03.09.2023	Newbrook2	Human	Predator	1466	1	1	0	Adult	Healthy	No	1	No	67	5	No	H	Alert	Alert	52	No	H			1		2.4	2.08333	Yes	F	5		N	2	4	0	Yes	F
1815	03.09.2023	Newbrook2	Fox	Predator	1467	1	1	2	Juvenile	Healthy	No	3		76	1	No	N	Feeding	Not Alert	23	No	N	Yes	Yes	3	1	0.8	1.25	Yes	F	1		Y
1816	03.09.2023	Newbrook2	Fox	Predator	1468	2	2	3	Juvenile	Healthy	No	1		23	0	No	N	Feeding	Not Alert	12	No	N			1		0.5	2	Yes	V	1		Y
1817	03.09.2023	Newbrook2	Human	Predator	1469	1	1	5	Juvenile	Healthy	No	1		62	2	No	N	Feeding	Not Alert	7	No	H			1		1.6	1.25	No	H	2		Y
1818	03.09.2023	Newbrook2	Human	Predator	1470	1	1	0	Juvenile	Healthy	No	3		36	6	No	N	Alert	Alert	31	No	N	No	No	1	0.333333	1.4	1.42857	Yes	V	2		N	1	2	4
1819	03.09.2023	Newbrook2	Human	Predator	1471	1	1	2	Juvenile	Healthy	No	2		31	4	No	N	Alert	Alert	28	No	N	No	No	1	0.5	0.5	8	Yes	V	4		Y
1820	03.09.2023	Newbrook2	Human	Predator	1472	1	1	0	Juvenile	Healthy	No	4		63	2	No	N	Feeding	Not Alert	38	No	N	No	No	1	0.25	2.1	0.47619	Yes	V	1		N	1	0	1	No	N
1821	03.09.2023	Newbrook2	Human	Predator	1473	1	1	0	Adult	Healthy	No	7	Yes	72	8	No	N	Feeding	Not Alert	64	No	N	No	No	1	0.142857	2.4	2.91667	Yes	V	7		N	1	0	8	Yes	V
1822	03.09.2023	Newbrook2	Human	Predator	1474	1	1	3	Baby	Healthy	No	4		42	3	No	H	Playing	Not Alert	34	No	H	No	No	1	0.25	1.2	2.5	Yes	V	3		Y
1823	03.09.2023	Newbrook2	Human	Predator	1475	1	1	0	Adult	Healthy	No	3	Yes	46	30	No	H	Feeding	Not Alert	36	No	H	No	No	1	0.333333	5.5	2.72727	Yes	F	15		N	1	0	15	Yes	V
1824	03.09.2023	Newbrook2	Human	Predator	1476	1	1	0	Juvenile	Healthy	No	2		33	10	No	H	Feeding	Not Alert	21	No	H	Yes	Yes	2	1	3.1	1.6129	Yes	F	5		N	1	3	5	Yes	V
1825	03.09.2023	Newbrook2	Human	Predator	1476	1	1	0	Juvenile	Healthy	No	2		36	12	No	H	Feeding	Not Alert	13	No	H	No	No	1	0.5	2.1	3.33333	Yes	V	7		N	1	0	14	Yes	V
1826	03.09.2023	Newbrook2	Human	Predator	1477	2	1	0	Juvenile	Healthy	No	1		18	14	No	H	Feeding	Not Alert	18	No	H			1		3	3	Yes	V	9		N	1	0	16	No	H
1827	03.09.2023	Newbrook2	Human	Predator	1478	1	1	0	Juvenile	Healthy	No	1		15	7	Yes	V	Feeding	Not Alert	13	Yes	V			1		2	2	Yes	V	4		N	1	0	15	No	H
1828	03.09.2023	Newbrook2	Fox	Predator	1479	1	1	2	Juvenile	Healthy	No	3		76	1	No	N	Feeding	Not Alert	23	No	N	Yes	Yes	3	1	0.8	1.25	Yes	F	1		Y
1829	03.09.2023	Newbrook2	Fox	Predator	1479	1	1	2	Juvenile	Healthy	No	3		76	1	No	N	Feeding	Not Alert	23	No	N	Yes	Yes	3	1	0.8	1.25	Yes	F	1		Y
1830	03.09.2023	Newbrook2	Human	Predator	1480	1	1	0	Juvenile	Healthy	No	1		47	9	No	H	Feeding	Not Alert	25	No	H			1		4.6	1.95652	Yes	V	9		Y
1831	03.09.2023	Newbrook2	Human	Predator	1481	1	1	0	Juvenile	Healthy	No	5		35	9	No	N	Feeding	Not Alert	26	No	N	No	No	1	0.2	1.5	2	Yes	V	3		N	1	0	6	No	N
1832	03.09.2023	Newbrook2	Human	Predator	1481	1	1	0	Juvenile	Healthy	No	4		30	2	No	H	Feeding	Not Alert	30	No	H	No	No	1	0.25	3.6	2.22222	Yes	V	8		N	1	0	2	No	N
1833	03.09.2023	Newbrook2	Human	Predator	1481	1	1	0	Juvenile	Healthy	No	4		32	10	No	N	Feeding	Not Alert	30	No	H	No	No	1	0.25	2.9	3.10345	Yes	V	9		N	1	1	1	No	N
1834	03.09.2023	Newbrook2	Human	Predator	1482	1	1	0	Juvenile	Healthy	No	8		52	12	No	N	Feeding	Not Alert	33	No	H	No	Yes	2	0.25	4.8	2.5	Yes	F	12		Y
1835	03.09.2023	Newbrook2	Human	Predator	1482	1	1	0	Juvenile	Healthy	No	8		53	11	No	H	Feeding	Not Alert	32	No	H	No	Yes	2	0.25	2.3	3.91304	Yes	F	9		N	1	1	2	No	N
1836	03.09.2023	Newbrook2	Human	Predator	1483	1	1	0	Juvenile	Healthy	No	1		56	7	No	H	Feeding	Not Alert	37	No	H			1		2.5	2.8	Yes	F	7		Y
1837	03.09.2023	Newbrook2	Human	Predator	1484	1	1	1	Juvenile	Healthy	No	2		50	1	No	N	Resting	Not Alert	40	No	N	No	No	1	0.5	1.7	1.17647	Yes	V	2		Y
1838	03.09.2023	Newbrook2	Human	Predator	1485	1	1	1	Juvenile	Healthy	No	1		48	1	No	N	Feeding	Not Alert	40	No	N			1		1.1	0.909091	Yes	V	1		Y
1839	03.09.2023	Newbrook2	Marten	Predator	1486	1	1	0	Juvenile	Healthy	No	4		13	1	No	N	Feeding	Not Alert	11	No	N	No	Yes	2	0.5	1.35	0.740741	Yes	V	1		Y
1840	03.09.2023	Newbrook2	Marten	Predator	1487	1	1	0	Adult	Healthy	No	3	Yes	23	2	No	N	Feeding	Not Alert	15	No	N	No	No	1	0.333333	1.9	1.05263	No	H	2		Y
1841	03.09.2023	Newbrook2	Marten	Predator	1488	1	1	0	Adult	Healthy	No	1	No	25	2	No	N	Alert	Alert	4	No	N			1		1	6	Yes	V	6
1842	03.09.2023	Newbrook2	Fox	Predator	1489	1	1	0	Adult	Healthy	No	1	No	47	2	No	N	Alert	Alert	35	No	N			1		0.5	4	No	N	2		Y
1843	03.09.2023	Newbrook2	Fox	Predator	1490	1	1	0	Adult	Healthy	No	1	No	36	4	No	N	Alert	Alert	30	No	N			1		2.3	3.04348	No	N	7		N	1	2	1	No	N
1844	03.09.2023	Newbrook2	Marten	Predator	1491	1	1	0	Juvenile	Healthy	No	4		13	1	No	N	Feeding	Not Alert	11	No	N	No	Yes	2	0.5	1.35	0.740741	Yes	V	1		Y
1845	05.09.2023	Newbrook1	Human	Predator	1492	1	2	0	Juvenile	Healthy	No	1		89	6	No	N	Resting	Not Alert	56	No	N			1		1.5	3.33333	Yes	V	5		N	2	1	1	No	N
1846	05.09.2023	Newbrook1	Human	Predator	1493	2	2	1	Juvenile	Healthy	No	1		56	1	No	N	Alert	Alert	46	No	N			1		0.4	5	Yes	V	2		N	2	1	1	No	N
1847	05.09.2023	Newbrook1	Human	Predator	1494	1	1	1	Juvenile	Healthy	No	1		100	22	No	N	Feeding	Not Alert	30	No	N			1		2.4	4.16667	Yes	F	10		N	1	2	12	No	H
1848	05.09.2023	Newbrook1	Human	Predator	1495	1	1	1	Baby	Healthy	No	1		82	12	No	N	Alert	Alert	42	No	N			1		2.7	1.48148	Yes	V	4		N			6	No	N
1849	05.09.2023	Newbrook1	Human	Predator	1496	2	1	1	Baby	Healthy	No	1		73	6	No	N	Feeding	Not Alert	73	No	N			1		4.3	1.39535	Yes	V	6		Y
1850	05.09.2023	Newbrook1	Human	Predator	1497	1	4	5	Juvenile	Healthy	No	2		24	4			Escaping		4			No	No	1	0.5	1.7	2.35294	No	N	4		Y
1851	05.09.2023	Newbrook1	Human	Predator	1498	1	1	3	Juvenile	Healthy	No	1		75	1	No	N	Feeding	Not Alert	41	No	N			1		0.5	2	Yes	V	1		Y
1852	05.09.2023	Newbrook1	Human	Predator	1499	2	1	3	Juvenile	Healthy	No	1		52	1	No	N	Feeding	Not Alert	39	No	N			1		0.5	2	No	H	1		Y
1853	05.09.2023	Newbrook1	Human	Predator	1500	1	1	0	Juvenile	Healthy	No	1		112	2			Resting	Not Alert	36					1		1.6	1.25	Yes	V	2		Y
1854	05.09.2023	Newbrook1	Human	Predator	1501	1	1	0	Juvenile	Healthy	No	1		60	6	No	N	Resting	Not Alert	26	No	N			1		4.6	3.04348	Yes	V	14
1855	05.09.2023	Newbrook1	Human	Predator	1502	1	1	1	Juvenile	Healthy	No	1		38	3	No	N	Feeding	Not Alert	20	No	H			1		0.8	2.5	Yes	V	2		N	1	2	1	Yes	V
1856	05.09.2023	Newbrook1	Human	Predator	1503	1	1	1	Juvenile	Healthy	No	1		95	1	No	N	Feeding	Not Alert	32	No	N			1		0.5	2	No	H	1		Y
1857	05.09.2023	Newbrook1	Human	Predator	1504	1	1	3	Juvenile	Healthy	No	1		85	1	No	N	Feeding	Not Alert	40	No	N			1		0.7	1.42857	No	H	1		Y
1858	05.09.2023	Newbrook1	Human	Predator	1505	1	1	3	Adult	Healthy	No	3	No	125	2	No	N	Feeding	Not Alert	58	No	N	No	No	1	0.333333	0.5	2	Yes	V	1		N	1	1	1	No	N
1859	05.09.2023	Newbrook1	Human	Predator	1506	1	1	3	Adult	Healthy	No	2	No	85	3	No	H	Feeding	Not Alert	42	No	H	Yes	Yes	2	1	1.6	2.5	Yes	V	4		Y
1860	05.09.2023	Newbrook1	Human	Predator	1506	1	1	3	Adult	Healthy	No	2	No	85	3	No	N	Feeding	Not Alert	42	No	N	Yes	Yes	2	1	2.8	2.5	Yes	V	7		Y
1861	05.09.2023	Newbrook1	Human	Predator	1507	1	1	2	Juvenile	Healthy	No	5		135	9	Yes	V	Playing	Not Alert	34	Yes	V	No	No	1	0.2	1.9	2.10526	Yes	V	4		N	1	1	5	Yes	V
1862	05.09.2023	Newbrook1	Human	Predator	1507	1	1	2	Juvenile	Healthy	No	5		135	2	No	N	Feeding	Not Alert	36	No	N	No	No	1	0.2	1.8	1.11111	Yes	V	2		Y
1863	05.09.2023	Newbrook1	Human	Predator	1508	1	1	0	Juvenile	Healthy	No	2		44	5	No	N	Feeding	Not Alert	36	No	N	No	No	1	0.5	1.7	1.76471	Yes	V	3		N	1	2	2	No	H
1864	05.09.2023	Newbrook1	Human	Predator	1508	1	1	0	Juvenile	Healthy	No	2		44	5	No	N	Feeding	Not Alert	36	No	N	No	No	1	0.5	3.1	2.90323	Yes	V	9		Y
1865	05.09.2023	Newbrook1	Human	Predator	1509	1	1	2	Juvenile	Healthy	No	3		57	1	No	H	Feeding	Not Alert	47	No	H	No	No	1	0.333333	0.5	2	No	H	1		Y
1866	05.09.2023	Newbrook1	Human	Predator	1509	1	1	2	Juvenile	Healthy	No	3		57	4	No	N	Feeding	Not Alert	47	No	N	No	No	1	0.333333	3.6	1.11111	Yes	V	4		N	4	5	0	No	H
1867	05.09.2023	Newbrook1	Human	Predator	1510	1	1	2	Juvenile	Healthy	No	1		46	4	No	N	Feeding	Not Alert	33	No	N			1		2.55	2.35294	Yes	V	6		Y
1868	05.09.2023	Newbrook1	Human	Predator	1511	1	2	1	Juvenile	Healthy	No	1		43	1	No	N	Alert	Alert	39	No	N			1		2.3	2.17391	Yes	F	5
1869	05.09.2023	Newbrook1	Human	Predator	1512	2	2	1	Juvenile	Healthy	No	1		30	1	No	N	Alert	Alert	20	No	N			1		3.1	1.6129	Yes	F	5		N	1	1	1	No	H
1870	05.09.2023	Newbrook1	Human	Predator	1513	1	3	1	Adult	Healthy	No	4	No	32	1	No	N	Alert	Alert	32	No	N	No	Yes	3	0.75	1.2	0.833333	Yes	V	1		Y
1871	05.09.2023	Newbrook1	Human	Predator	1514	1	1	2	Juvenile	Slight	Yes	1		57	1	No	N	Feeding	Not Alert	8	No	N			1		0.5	1	Yes	V	0.5		N	1	2	5	No	H
1872	05.09.2023	Newbrook1	Human	Predator	1515	1	1	1	Juvenile	Healthy	No	1		66	1	No	N	Feeding	Not Alert	25	Yes	V			1		1.3	0.769231	No	H	1		Y
1873	05.09.2023	Newbrook1	Human	Predator	1516	1	1	2	Juvenile	Healthy	No	3		82	6	Yes	V	Feeding	Not Alert	46	Yes	V	No	No	1	0.333333	3.8	3.15789	Yes	V	12		Y
1874	05.09.2023	Newbrook1	Human	Predator	1517	1	11	1	Juvenile	Healthy	No	2		84	0			Escaping		54			No	No	1	0.5	3.2	1.875	No	H	6		N	0	5	2	No	N
1875	05.09.2023	Newbrook1	Human	Predator	1518	1	1	1	Juvenile	Healthy	No	1		48	6	No	N	Feeding	Not Alert	48	No	N			1		2.7	2.22222	Yes	V	6		N	3	4	1	Yes	V
1876	05.09.2023	Newbrook1	Human	Predator	1519	1	1	2	Juvenile	Healthy	No	1		42	1	No	N	Alert	Alert	42	No	N			1		6.5	2	Yes	V	13		N	1	5	13	No	N
1877	05.09.2023	Newbrook1	Human	Predator	1520	1	1	5	Juvenile	Healthy	No	1		13	2			Escaping		13					1		7.3	4.79452	Yes	V	35		Y
1878	05.09.2023	Newbrook1	Human	Predator	1521	1	1	0	Juvenile	Healthy	No	1		42	7	No	N	Alert	Alert	30	No	N			1		3.85	3.63636	Yes	V	14		N	1	0	4	No	N
1879	05.09.2023	Newbrook1	Human	Predator	1522	1	1	0	Juvenile	Healthy	No	2		31	4	No	N	Alert	Alert	28	No	N	No	No	1	0.5	2.1	1.90476	Yes	V	4		Y
1880	05.09.2023	Newbrook1	Human	Predator	1523	1	1	0	Juvenile	Healthy	No	1		45	15			Escaping		45					1		5.5	4	Yes	F	22		Y
1881	05.09.2023	Newbrook1	Human	Predator	1524	1	1	0	Juvenile	Healthy	No	1		47	18			Escaping		47					1		2.2	15	Yes	F	33		Y
1882	05.09.2023	Newbrook1	Human	Predator	1525	1	1	0	Juvenile	Healthy	No	1		31	11	No	N	Alert	Alert	31	No	N			1		2.1	5.2381	Yes	F	11		Y
1883	05.09.2023	Newbrook1	Human	Predator	1526	1	2	0	Juvenile	Healthy	No	1		56	11	No	N	Alert	Alert	46	No	N			1		4.2	2.61905	Yes	F	11		Y
1884	05.09.2023	Newbrook1	Human	Predator	1527	1	1	0	Juvenile	Healthy	No	4		88	2	No	N	Feeding	Not Alert	78	No	N	No	No	1	0.25	1.6	2.5	Yes	V	4		N	1	1	1	Yes	V
1885	05.09.2023	Newbrook1	Human	Predator	1528	1	1	0	Juvenile	Healthy	No	2		88	1	No	N	Feeding	Not Alert	73	No	N	No	No	1	0.5	0.9	1.11111	No	H	1		Y
1886	05.09.2023	Newbrook1	Human	Predator	1529	1	1	0	Baby	Healthy	No	1		88	1	No	N	Feeding	Not Alert	52	No	N			1		1.5	2.66667	No	H	4		Y
1887	05.09.2023	Newbrook1	Human	Predator	1530	1	1	0	Juvenile	Healthy	No	2		83	2	No	N	Feeding	Not Alert	71	No	N	Yes	Yes	2	1	1	2	Yes	V	2		Y
1888	05.09.2023	Newbrook1	Human	Predator	1530	1	1	0	Juvenile	Healthy	No	2		83	3	No	N	Feeding	Not Alert	71	No	N	Yes	Yes	2	1	1	2	Yes	V	2		N	1	2	1	No	H
1889	05.09.2023	Newbrook1	Human	Predator	1531	1	1	0	Adult	Healthy	No	3	No	13	4			Escaping		13			No	No	1	0.333333	2	10.5	Yes	F	21		Y
1890	05.09.2023	Newbrook1	Human	Predator	1532	1	1	0	Juvenile	Healthy	No	1		90	4	No	N	Feeding	Not Alert	61	No	N			1		5.9	3.22034	Yes	F	19		Y
1891	05.09.2023	Newbrook1	Human	Predator	1533	1	1	1	Juvenile	Healthy	No	6		51	1	No	N	Escaping		51	No	N	No	No	1	0.166667	0.5	2	No	N	1		Y
1892	05.09.2023	Newbrook1	Human	Predator	1534	1	1	0	Juvenile	Healthy	No	1		64	9			Escaping		63					1		2	4	Yes	V	8		N	1	0	1	Yes	V
1893	05.09.2023	Newbrook1	Human	Predator	1535	1	1	4	Juvenile	Healthy	No	2		31	3	No	N	Alert	Alert	25	No	N	No	No	1	0.5	2.5	1.2	Yes	V	3		Y
1894	05.09.2023	Newbrook1	Human	Predator	1536	1	1	2	Juvenile	Healthy	No	1		56	3			Alert	Alert	55					1		1	3	Yes	V	3		Y
1895	06.09.2023	Newbrook2	Human	Predator	1537	1	3	3	Juvenile	Healthy	No	2		106	2	No	N	Feeding	Not Alert	39	No	N	No	No	1	0.5	8.9	2.24719	Yes	V	20		N	1	2	1	No	N
1896	06.09.2023	Newbrook2	Human	Predator	1537	1	3	3	Juvenile	Healthy	No	2		113	2	No	N	Feeding	Not Alert	46	No	N	No	No	1	0.5	0.5	2	No	N	1		Y
1897	06.09.2023	Newbrook2	Human	Predator	1538	1	1	0	Adult	Healthy	No	2	No	59	13	No	N	Feeding	Not Alert	59	No	N	No	No	1	0.5	2.3	5.21739	Yes	V	12		N	3	2	4	No	N
1898	06.09.2023	Newbrook2	Human	Predator	1538	1	1	0	Adult	Healthy	No	2	No	64	13	No	N	Resting	Not Alert	58	No	N	No	No	1	0.5	3.7	2.7027	Yes	V	10		N	2	0	13	No	N
1899	06.09.2023	Newbrook2	Human	Predator	1539	1	2	0	Adult	Healthy	No	2	No	75	2	No	N	Alert	Alert	68	No	N					5.1	5.09804	Yes	V	26		Y
1900	06.09.2023	Newbrook2	Human	Predator	1540	1	3	0	Juvenile	Healthy	No	2		27	5	No	N	Alert	Alert	22	No	N	No	No	1	0.5	2.9	4.13793	Yes	F	12		N	1	0	5	No	H
1901	06.09.2023	Newbrook2	Human	Predator	1540	2	1	1	Juvenile	Healthy	No	1		27	4	No	N	Feeding	Not Alert	25	No	N			1		4.6	3.91304	Yes	F	18		N	1	1	4	Yes	F
1902	06.09.2023	Newbrook2	Human	Predator	1541	2	2	0	Adult	Healthy	No	1	No	73	10	No	N	Resting	Not Alert	37	No	N			1		2.1	4.28571	Yes	F	9		N	3	0	12	No	N
1903	06.09.2023	Newbrook2	Human	Predator	1542	1	1	0	Juvenile	Healthy	No	1		32	20	No	N	Alert	Alert	20	No	H			1		2.27	6.1674	Yes	F	14		N	2	0	6	No	H
1904	06.09.2023	Newbrook2	Human	Predator	1543	1	1	1	Adult	Healthy	No	1	No	11	1	No	H	Alert	Alert	10	No	H			1		5.45	4.22018	Yes	F	23		N	3	0	8	No	N
1905	06.09.2023	Newbrook2	Human	Predator	1544	1	1	2	Adult	Healthy	No	2	No	47	6	No	N	Feeding	Not Alert	45	No	N	No	No	1	0.5	2.4	2.5	Yes	F	6		Y
1906	06.09.2023	Newbrook2	Human	Predator	1545	1	3	1	Juvenile	Healthy	No	1		21	8	No	H	Alert	Alert	20	No	H			1		4.2	2.14286	Yes	F	9		N	3	1	1
1907	06.09.2023	Newbrook2	Human	Predator	1546	1	3	1	Juvenile	Healthy	No	1		37	4			Alert	Alert	33					1		1.7	2.35294	Yes	V	4		Y
1908	06.09.2023	Newbrook2	Human	Predator	1547	1	1	0	Adult	Healthy	No	11	Yes	107	10	No	H	Feeding	Not Alert	91	No	H	No	No	1	0.0909091	3.2	3.4375	Yes	V	11		N	1	0	10	No	N
1909	06.09.2023	Newbrook2	Human	Predator	1547	1	1	0	Juvenile	Healthy	No	11		107	3	No	N	Feeding	Not Alert	60	No	N	No	Yes	2	0.181818	1.7	1.17647	Yes	V	2		N	1	0	1	No	N
1910	06.09.2023	Newbrook2	Human	Predator	1548	1	1	0	Juvenile	Healthy	No	8		115	7	No	N	Feeding	Not Alert	60	No	N	No	Yes	3	0.375	6.8	3.08824	Yes	V	21		N	1	0	6	No	N
1911	06.09.2023	Newbrook2	Human	Predator	1548	1	2	0	Juvenile	Healthy	No	6		115	10	No	N	Feeding	Not Alert	41	No	N	No	No	1	0.166667	3.6	3.88889	Yes	F	14		N	1	0	3	No	N
1912	06.09.2023	Newbrook2	Human	Predator	1549	1	1	1	Juvenile	Healthy	No	1		13	1	No	N	Alert	Alert	13	No	N			1		1	1	No	N	1		Y
1913	06.09.2023	Newbrook2	Human	Predator	1550	1	1	1	Juvenile	Healthy	No	1		121	3	No	N	Feeding	Not Alert	43	No	N			1		1.1	3.63636	No	N	4		Y
1914	06.09.2023	Newbrook2	Human	Predator	1551	1	1	2	Juvenile	Healthy	No	1		45	1	No	N	Alert	Alert	39	No	H			1		1	1	Yes	V	1		Y
1915	06.09.2023	Newbrook2	Human	Predator	1552	1	1	1	Baby	Healthy	No	1		36	3	No	N	Feeding	Not Alert	14	No	N			1		1.4	0.714286	Yes	V	1		N	1	2	1	No	H
1916	06.09.2023	Newbrook2	Human	Predator	1553	1	1	0	Juvenile	Healthy	No	8		100	7	Yes	V	Feeding	Not Alert	38	Yes	V	No	No	1	0.125	1.7	3.52941	Yes	V	6		N	1	2	1	No	N
1917	06.09.2023	Newbrook2	Human	Predator	1553	1	1	0	Adult	Healthy	No	8	Yes	121	11	No	N	Feeding	Not Alert	55	No	N	No	Yes	5	0.625	2.3	4.34783	Yes	V	10		N	1	2	1	No	H
1918	06.09.2023	Newbrook2	Human	Predator	1554	1	1	0	Juvenile	Healthy	No	1		49	12	No	N	Feeding	Not Alert	33	No	N			1		3.2	3.75	Yes	V	12		Y
1919	06.09.2023	Newbrook2	Human	Predator	1555	2	1	0	Adult	Healthy	No	2	No	38	6	No	N	Feeding	Not Alert	17	No	N	Yes	Yes	2	1	1.9	1.05263	Yes	V	2		N	1	1	6	No	H
1920	06.09.2023	Newbrook2	Human	Predator	1555	1	1	0	Adult	Healthy	No	2	No	38	6	No	N	Feeding	Not Alert	19	No	N	Yes	Yes	2	1	3	2	Yes	V	6		N	1	2	2	Yes	V
1921	06.09.2023	Newbrook2	Fox	Predator	1556	1	1	2	Juvenile	Healthy	No	2		51	1	No	N	Feeding	Not Alert	38	No	N	No	No	1	0.5	0.5	2	No	N	1		Y
1922	06.09.2023	Newbrook2	Fox	Predator	1556	1	1	2	Juvenile	Healthy	No	2		51	1	No	N	Feeding	Not Alert	30	No	N	No	No	1	0.5	0.5	2	No	N	1		Y
1923	06.09.2023	Newbrook2	Human	Predator	1557	1	1	0	Adult	Severe	Yes	1	No												1				Yes	F
1924	06.09.2023	Newbrook2	Human	Predator	1558	1	1	0	Adult	Healthy	No	5	No	77	13	No	N	Alert	Alert	74	No	N	Yes	Yes	5	1	5.8	2.24138	Yes	F	13		Y
1925	06.09.2023	Newbrook2	Marten	Predator	1559	1	1	0	Juvenile	Healthy	No	2		36	9	No	N	Feeding	Not Alert	32	No	N	Yes	Yes	2	1	3	3	Yes	V	9		Y
1926	06.09.2023	Newbrook2	Human	Predator	1560	1	1	0	Juvenile	Healthy	No	3		30	1	No	H	Feeding	Not Alert	35	No	H	No	No	1	0.333333	0.5	2	No	H	1		Y
1927	06.09.2023	Newbrook2	Human	Predator	1561	1	2	0	Adult	Healthy	No	1	No	32	5	No	N	Alert	Alert	27	No	N			1		1.5	2.66667	Yes	V	4		N	3	1	1	No	N
1928	06.09.2023	Newbrook2	Human	Predator	1562	1	1	0	Juvenile	Healthy	No	6		36	13	No	N	Feeding	Not Alert	36	No	N	No	Yes	5	0.833333	2.9	4.48276	Yes	V	13		Y
1929	06.09.2023	Newbrook2	Human	Predator	1562	1	1	0	Adult	Healthy	No	6	Yes	46	13	No	N	Resting	Not Alert	42	No	N	No	No	3	0.5	3	4.33333	Yes	V	13		Y
1930	06.09.2023	Newbrook2	Human	Predator	1563	1	1	0	Juvenile	Healthy	No	1		71	39	No	H	Alert	Alert	71	No	H			1		4.6	4.56522	Yes	V	21		N	1	0	30	No	H
1931	06.09.2023	Newbrook2	Human	Predator	1564	1	3	0	Juvenile	Healthy	No	3		97	8	No	N	Playing	Not Alert	21	No	N	No	No	1	0.333333	1.7	2.35294	Yes	V	4		N	3	0	7	No	N
1932	06.09.2023	Newbrook2	Human	Predator	1564	1	3	0	Adult	Healthy	No	3	Yes	103	13	No	N	Feeding	Not Alert	24	No	N	No	Yes	2	0.666667	4.3	3.25581	Yes	V	14		N	3	0	11	No	N
1933	06.09.2023	Newbrook2	Human	Predator	1565	1	1	0	Juvenile	Healthy	No	2		36	13	No	N	Resting	Not Alert	31	No	N	Yes	Yes	2	1	4.2	3.09524	Yes	F	13		N	2	0	17	No	N
1934	06.09.2023	Newbrook2	Human	Predator	1565	2	3	0	Adult	Healthy	No	2	No	36	11	No	N	Feeding	Not Alert	30	No	N	Yes	Yes	2	1	4.5	2.66667	Yes	V	12		N	3	1	3	No	N
1935	06.09.2023	Newbrook2	Human	Predator	1566	1	1	0	Juvenile	Healthy	No	2		38	1	No	N	Alert	Alert	37	No	N	Yes	Yes	2	1	1	1	Yes	V	1		Y
1936	08.09.2023	Newbrook1	Human	Predator	1567	1	1	0	Adult	Healthy	No	4	No	76	9	No	N	Feeding	Not Alert	70	No	N	No	No	1	0.25	2	4	Yes	V	8		N	1	2	1	No	H
1937	08.09.2023	Newbrook1	Human	Predator	1567	1	1	0	Adult	Healthy	No	4	No	70	10	No	N	Feeding	Not Alert	70	No	N	No	No	1	0.25	2.3	3.47826	Yes	V	8		N	1	2	2	No	H
1938	08.09.2023	Newbrook1	Human	Predator	1568	1	1	0	Baby	Healthy	No	1		84	18	No	N	Resting	Not Alert	34	No	N			1		3.9	3.07692	Yes	F	12		N	1	0	6	No	N
1939	08.09.2023	Newbrook1	Human	Predator	1569	2	1	0	Baby	Healthy	No	1		34	6	No	N	Feeding	Not Alert	27	No	N			1		2.3	2.6087	Yes	V	6		Y
1940	08.09.2023	Newbrook1	Human	Predator	1570	1	1	0	Adult	Healthy	No	2	No	83	17	No	N	Feeding	Not Alert	56	No	H	No	No	1	0.5	1.6	8.75	Yes	V	14		N	1	2	3	No	N
1941	08.09.2023	Newbrook1	Human	Predator	1570	1	1	0	Adult	Healthy	No	2	No	93	19	No	N	Feeding	Not Alert	68	No	N	No	No	1	0.5	3.2	4.375	Yes	V	14		N	1	2	5	No	H
1942	08.09.2023	Newbrook1	Human	Predator	1571	1	1	0	Adult	Healthy	No	1	No	71	11	No	N	Feeding	Not Alert	41	No	N			1		9.6	2.8125	Yes	F	27		N	1	4	3	No	N
1943	08.09.2023	Newbrook1	Human	Predator	1572	1	1	0	Adult	Healthy	No	3	Yes	93	13	No	N	Feeding	Not Alert	65	No	N	No	No	1	0.333333	3.3	3.63636	Yes	F	12		N	1	1	1	No	N
1944	08.09.2023	Newbrook1	Human	Predator	1572	1	1	0	Juvenile	Healthy	No	3		93	13	No	N	Feeding	Not Alert	60	No	N	No	Yes	2	0.666667	5.5	2.36364	Yes	V	13		Y
1945	08.09.2023	Newbrook1	Human	Predator	1573	1	2	1	Baby	Healthy	No	2		33	2	No	N	Feeding	Not Alert	33	No	N	No	No	1	0.5	1.3	1.53846	Yes	V	2		Y
1946	08.09.2023	Newbrook1	Human	Predator	1574	1	1	0	Juvenile	Healthy	No	3		43	13	No	N	Feeding	Not Alert	43	No	N	Yes	Yes	3	1	2.4	5.41667	Yes	F	13		Y
1947	08.09.2023	Newbrook1	Human	Predator	1575	1	1	0	Juvenile	Healthy	No	2		35	1	No	N	Alert	Alert	35	No	N	Yes	Yes	2	1	0.7	1.42857	Yes	V	1		Y
1948	08.09.2023	Newbrook1	Human	Predator	1576	1	1	1	Juvenile	Healthy	No	2		111	1	No	N	Feeding	Not Alert	70	No	N	No	No	1	0.5	0.6	1.66667	Yes	V	1		Y
1949	08.09.2023	Newbrook1	Human	Predator	1576	1	1	1	Adult	Healthy	No	2	No	107	6	No	H	Feeding	Not Alert	63	No	H	No	No	1	0.5	1	6	Yes	V	6		Y
1950	08.09.2023	Newbrook1	Human	Predator	1577	1	1	3	Adult	Healthy	No	1	No	103	3	No	N	Resting	Not Alert	53	No	N			1		1.5	2	Yes	V	3		Y
1951	08.09.2023	Newbrook1	Human	Predator	1578	1	1	1	Juvenile	Healthy	No	1		71	1	No	N	Alert	Alert	67	No	N			1		1	3	Yes	V	3		Y
1952	08.09.2023	Newbrook1	Human	Predator	1579	1	1	2	Juvenile	Healthy	No	1		74	1	No	N	Resting	Not Alert	55	No	H			1		2.3	6.52174	Yes	V	15		N	1	3	1	No	H
1953	08.09.2023	Newbrook1	Human	Predator	1580	1	1	0	Juvenile	Healthy	No	2		80	7	No	N	Feeding	Not Alert	56	No	N	No	No	1	0.5	0.7	12.8571	Yes	F	9		Y
1954	08.09.2023	Newbrook1	Human	Predator	1581	1	2	0	Adult	Healthy	No	1	No	60	12			Escaping		60					1		1.4	8.57143	Yes	V	12		Y
1955	08.09.2023	Newbrook1	Human	Predator	1582	1	1	2	Juvenile	Healthy	No	1		70	2	No	N	Alert	Alert	31	No	N			1		1.6	1.25	Yes	F	2		Y
1956	08.09.2023	Newbrook1	Human	Predator	1583	1	2	0	Juvenile	Healthy	No	2		33	29			Escaping		33			Yes	Yes	2	1	6.6	3.33333	Yes	F	22		N	1	0	7	No	H
1957	08.09.2023	Newbrook1	Human	Predator	1584	1	2	0	Juvenile	Healthy	No	1		42	2			Escaping		42					1		0.8	2.5	Yes	V	2		Y
1958	08.09.2023	Newbrook1	Human	Predator	1585	1	2	0	Juvenile	Healthy	No	3		87	14			Escaping		87			Yes	Yes	3	1	2.8	8.21429	Yes	F	23		Y
1959	08.09.2023	Newbrook1	Human	Predator	1585	1	2	0	Juvenile	Healthy	No	3		87	14			Escaping		87			Yes	Yes	3	1	3.5	4	Yes	F	14		Y
1960	08.09.2023	Newbrook1	Human	Predator	1586	1	4	5	Baby	Healthy	No	1		37	1	No	N	Alert	Alert	34	No	N			1		0.5	2	Yes	H	1		Y
1961	08.09.2023	Newbrook1	Human	Predator	1587	1	1	4	Juvenile	Healthy	No	1		40	4			Escaping		40					1		2.3	1.73913	Yes	H	4		Y
1962	08.09.2023	Newbrook1	Human	Predator	1588	1	1	5	Juvenile	Healthy	No	1		33	4			Escaping		33					1		1.6	1.875	Yes	H	3		N	1	5	1	No	H
1963	08.09.2023	Downham	Human	Predator	1589	1	1	0	Adult	Healthy	No	1	No	42	2	No	N	Feeding	Not Alert	41	No	N			1		1.3	1.53846	Yes	V	2		Y
1964	08.09.2023	Downham	Human	Predator	1590	1	1	0	Juvenile	Healthy	No	1		35	1			Escaping		35					1		2.2	4.54545	Yes	F	10		Y
1965	08.09.2023	Downham	Human	Predator	1591	1	1	0	Juvenile	Healthy	No	8		61	2			Escaping		61			No	Yes	6	0.75	1.3	1.53846	Yes	H	2		Y
1966	08.09.2023	Downham	Human	Predator	1591	1	1	0	Adult	Healthy	No	8	Yes	61	2			Escaping		61			No	Yes	6	0.75	1	2	Yes	H	2		Y
1967	08.09.2023	Downham	Human	Predator	1592	1	1	0	Adult	Healthy	No	1	No	26	5			Escaping		26					1		0.5	8	Yes	H	4		Y
1968	08.09.2023	Downham	Human	Predator	1593	1	1	0	Juvenile	Healthy	No	2		42	3	No	N	Grooming	Not Alert	42	No	N	Yes	Yes	2	1	1	3	Yes	V	3		Y
1969	08.09.2023	Downham	Human	Predator	1594	1	1	0	Baby	Healthy	No	1		79	1	No	N	Alert	Alert	77	No	N			1		1.8	2.22222	Yes	V	4		Y
1970	08.09.2023	Downham	Human	Predator	1595	1	1	0	Juvenile	Healthy	No	2		61	7			Escaping		61			Yes	Yes	2	1	2.1	3.33333	Yes	V	7		N	1	0	1	No	N
1971	08.09.2023	Downham	Human	Predator	1596	1	1	0	Baby	Healthy	No	1		42	6			Escaping		40					1		1.6	3.75	Yes	V	6		N	1	1	0	No	N
1972	08.09.2023	Downham	Human	Predator	1597	1	1	0	Juvenile	Healthy	No	1		27	1			Escaping		27					1		0.5	2	No	N	1		Y
1973	08.09.2023	Downham	Human	Predator	1598	1	1	0	Adult	Healthy	No	1	No	42	2	No	N	Alert	Alert	42	No	N			1		1.9	1.05263	Yes	V	2		Y
1974	08.09.2023	Newbrook1	Human	Predator	1599	1	1	0	Adult	Healthy	No	1	No	56	10	No	N	Alert	Alert	50	No	N			1		2.8	1.78571	Yes	V	5		N	2	1		No	N
1975	08.09.2023	Newbrook1	Human	Predator	1600	2	2	1	Adult	Healthy	No	1	No	46	5	No	N	Alert	Alert	42	No	N			1		1.8	2.77778	Yes	V	5		Y
1976	08.09.2023	Newbrook1	Human	Predator	1601	1	2	2	Juvenile	Healthy	No	2		104	2	No	N	Feeding	Not Alert	53	No	N	No	No	1	0.5	0.6	3.33333	Yes	V	2		Y
1977	08.09.2023	Newbrook1	Human	Predator	1602	1	1	0	Juvenile	Healthy	No	1		71	1	No	H	Feeding	Not Alert	50	No	H			1		1.6	3.125	No	H	5		Y
1978	08.09.2023	Newbrook1	Human	Predator	1603	1	1	0	Juvenile	Healthy	No	1		93	14	No	N	Feeding	Not Alert	27	No	H			1		3.8	3.42105	Yes	F	13		N	1	0	8	No	H
1979	08.09.2023	Newbrook1	Human	Predator	1604	2	1	0	Juvenile	Healthy	No	1		21	8	Yes	V	Alert	Alert	20	Yes	V			1		3.1	2.90323	Yes	F	9		Y
1980	11.09.2023	Newbrook1	Human	Predator	1605	1	1	0	Adult	Slight	Yes	2	No	18	7	No	N	Alert	Alert	18	No	N					1.8	3.88889	Yes	V	7		Y
1981	11.09.2023	Newbrook1	Human	Predator	1606	2	1	0	Adult	Slight	Yes	1	No	22	3	No	N	Alert	Alert	22	No	N			1		1	2	Yes	V	2		N	3	2	1	No	N
1982	11.09.2024	Newbrook1	Human	Predator	1607	3	1	0	Adult	Slight	Yes	1	No	22	1	No	N	Alert	Alert	18	No	N			1		0.5	2	No	H	1		Y
1983	11.09.2025	Newbrook2	Human	Predator	1608	1	1	5	Adult	Healthy	No	1	No	20	7	No	N	Alert	Alert	20	No	N			1		1.8	3.88889	No	N	7		Y
1984	11.09.2026	Newbrook2	Human	Predator	1609	1	1	3	Adult	Healthy	No	4	No	120	1	No	N	Alert	Alert	16	No	N	No	No	1	0.25	4.4	4.31818	Yes	F	19		N	1	5	5	Yes	F
1985	11.09.2027	Newbrook2	Human	Predator	1609	1	1	3	Adult	Healthy	No	4	No	120	1	No	N	Alert	Alert	16	No	N	No	No	1	0.25	4.9	3.87755	Yes	F	19		N	4	5	0	Yes	F
1986	11.09.2028	Newbrook2	Human	Predator	1609	1	1	4	Adult	Healthy	No	4	No	118	5	Yes	V	Alert	Alert	14	Yes	V	No	No	1	0.25	1.5	3.33333	Yes	V	5		Y
1987	11.09.2029	Newbrook2	Human	Predator	1610	1	1	0	Juvenile	Healthy	No	3		110	12	No	N	Feeding	Not Alert	23	No	N	No	No	1	0.333333	1.5	2.66667	Yes	V	4		N	1	0	8	Yes	V
1988	11.09.2030	Newbrook2	Human	Predator	1610	1	1	0	Juvenile	Healthy	No	3		114	8	No	N	Feeding	Not Alert	27	No	N	No	No	1	0.333333	4	2.5	Yes	F	10		N	1	3	1	No	H
1989	11.09.2031	Newbrook2	Human	Predator	1611	2	1	0	Juvenile	Healthy	No	2		28	8	No	H	Feeding	Not Alert	20	No	H	No	No	1	0.5	2	4	Yes	F	8		N	2	4	0	No	H
1990	11.09.2032	Newbrook2	Human	Predator	1611	2	1	3	Juvenile	Healthy	No	2		32	1	No	H	Feeding	Not Alert	23	No	H	No	No	1	0.5	1.8	2.77778	Yes	F	5		N	3	4	0
1991	11.09.2033	Newbrook2	Human	Predator	1612	1	2	0	Juvenile	Healthy	No	1		42	4	No	N	Feeding	Not Alert	34	No	N			1		1.1	6.36364	Yes	V	7		N	2	3	3	No	N
1992	11.09.2034	Newbrook2	Human	Predator	1613	1	1	0	Juvenile	Healthy	No	3		52	9	No	H	Feeding	Not Alert	44	No	H	No	No	1	0.333333	2.4	2.08333	Yes	V	5		N	2	1	4
1993	11.09.2035	Newbrook2	Human	Predator	1613	1	1	0	Juvenile	Healthy	No	3		66	3	No	N	Feeding	Not Alert	38	No	N	No	No	1	0.333333	1.2	0.833333	Yes	V	1		N	2	1	2	Yes	V
1994	11.09.2036	Newbrook2	Human	Predator	1614	1	1	0	Adult	Healthy	No	4	Yes	73	3	No	N	Feeding	Not Alert	55	No	N	No	No	1	0.25	7.1	7.32394	Yes	F	52		N	1	2	2	No	N
1995	11.09.2037	Newbrook2	Human	Predator	1615	1	1	0	Juvenile	Healthy	No	1		55	2	No	N	Feeding	Not Alert	54	No	N			1		0.5	2	Yes	V	1		N	1	1	1	Yes	V
1996	11.09.2038	Newbrook2	Human	Predator	1616	1	1	0	Juvenile	Healthy	No	3		93	4	No	N	Feeding	Not Alert	35	No	N	No	Yes	2	0.666667	4.2	10	Yes	F	42		Y
1997	11.09.2039	Newbrook2	Human	Predator	1616	1	1	0	Juvenile	Healthy	No	3		96	2	No	N	Feeding	Not Alert	59	No	N	No	No	1	0.333333	1.2	1.66667	Yes	V	2		N	1	2	0	No	N
1998	11.09.2040	Newbrook2	Human	Predator	1616	1	1	0	Juvenile	Healthy	No	3		96	2	No	N	Feeding	Not Alert	59	No	N	No	No	1	0.333333	0.9	2.22222	Yes	V	2		Y
1999	11.09.2041	Newbrook2	Human	Predator	1617	1	1	0	Adult	Healthy	No	1	No	103	4	No	N	Feeding	Not Alert	70	No	N			1		1.6	5.625	Yes	V	9		Y
2000	11.09.2042	Newbrook2	Human	Predator	1618	1	1	0	Juvenile	Healthy	No	2		76	7	No	N	Feeding	Not Alert	45	Yes	H	No	No	1	0.5	1.5	4	Yes	F	6		N	1	3	0	No	N
2001	11.09.2043	Newbrook2	Human	Predator	1618	1	1	0	Juvenile	Healthy	No	2		78	2	No	N	Feeding	Not Alert	28	No	N	No	No	1	0.5	2.1	4.28571	Yes	V	9		N	1	0	8	No	H
2002	11.09.2044	Newbrook2	Human	Predator	1619	1	1	0	Adult	Healthy	No	9	Yes	30	6	No	N	Alert	Alert	30	No	N	No	No	1	0.111111	2.1	2.85714	Yes	V	6		Y
2003	11.09.2045	Newbrook2	Human	Predator	1619	1	1	0	Juvenile	Healthy	No	9		32	6	No	N	Alert	Alert	32	No	N	No	Yes	2	0.222222	7	6.57143	Yes	F	46		N	1	0	35	No	N
[truncated: 290 more rows]

## Sheet: Metadata
Variable name	Description	Data type	Range of value
Number	The number of individual escape event recorded in chronological order	Numeric	1~2293
Date	The date the escape event was recorded	Date	01.05.2023~30.11.2023
Location	The fieldsite	Factor	/
Animal_used	The animal/control involved	Factor	Fox, human, live buzzard, marten, rabbit, trolley
Predator	Whether the animal/control involved was a predator	Logical	Predator, Non-predator
Grouped_events	The ID of the grouped events (where >1 rabbits escaping in the same group were recorded)	Numeric	1~1858
Run_number	Whether it was the first/second/third escape attempt of the same rabbit	Numeric	1~3
Ground_safety	Ground safety score of the rabbit when it was first observed (refer to manuscript for categorisation)	Logical	0~6
Aerial_safety	Aerial safety score of the rabbit when it was first observed (refer to manuscript for categorisation)	Logical	0~7
Size	Size of rabbit (refer to manuscript for categorisation)	Factor	Baby, juvenile, adult
Myxomatosis	Levels of myxomatosis (refer to manuscript for categorisation)	Factor	Healthy, slight, severe
Myxomatosis_yes	Whether there is myxomatosis in the rabbit	Logical	No=healthy, Yes=slight/severe
Group_size_number	The initial group size of the rabbit before the escape (refer to manuscript for how to define whether rabbit is in the same group)	Numeric	0~16
Offspring_present	Whether there is offspring within the group	Logical	Yes, No
Distance_observed	Initial distance between observer/trolley and the rabbit (measured in meters using a range finder)	Numeric	1~225
Initial_distance_to_burrow	Rabbit's initial distance to the nearest burrow (measured in meters using a range finder)	Numeric	0~85
Flagged_static_NH_VF	Tail position of rabbits at rest during the pre-detection stage	Logical	No = No/horizontal flagging, Yes = Vertical/flat on the back flagging
Flagged_static	Tail position of rabbits at rest during the pre-detection stage	Logical	N=No, H=Horizontal, V=Vertical, F=Flat on the back
Preflight_behaviour	Rabbit behaviour before the escape (refer to manuscript for detailed description)	Factor	Alert, Feeding, Escaping, Grooming, Hiding, Playing (social behaviour), Resting
Alert_or_not	Whether the preflight behaviour was an alert behaviour	Logical	Yes=Alert, No=any other behaviour
FID	Flight initiation distance measured in meters	Numeric	1~255
Flagged_preflight_NH_VF	Tail position of rabbits at rest during the preflight stage	Logical	No = No/horizontal flagging, Yes = Vertical/flat on the back flagging
Flagged_preflight	Tail position of rabbits at rest during the preflight stage	Logical	N=No, H=Horizontal, V=Vertical, F=Flat on the back
All_escaped_together_time	Whether all rabbits of the same group escaped at the same time	Logical	Yes, No
All_escape_together_trajectory	Whether all rabbits of the same group escaped in the same direction	Logical	Yes, No
Running_group_size	Number of rabbits escaped together in the same group at the same time	Numeric	1~9
Proportion_escaped	Running_group_size divided by Group_size_number	Numeric	0.0625~1
Running_time	Duration of the escape measured in seconds using a stop watch	Numeric	0.28~17.1
Speed_numerical	Distance_ran_for divided by Running_time in m/s	Numeric	0.4~15
Flagged_flight_NH_VF	Tail position of rabbits during flight	Logical	No = No/horizontal flagging, Yes = Vertical/flat on the back flagging
Flagged_flight	Tail position of rabbits during flight	Logical	N=No, H=Horizontal, V=Vertical, F=Flat on the back
Distance_ran_for	Distance of the escape measured in meters	Numeric	0.5~110
Final_distance_away	Distance between the observer and the rabbits at the end of the escape in meters	Numeric	1~140
In_burrow	Whether the rabbit ran into a burrow/safety at the end or not	Logical	Yes, No
Final_ground_safety	Ground safety score at the final stop location of the rabbit (refer to manuscript for categorisation)	Logical	0~6
Final_aerial_safety	Aerial safety score at the final stop location of the rabbit (refer to manuscript for categorisation)	Logical	0~7
Distance_to_burrow	Rabbit's distance to the nearest safety/burrow at the end of the escape in meters	Numeric	0~40
Flagged_end_NH_VF	Tail position of rabbits at rest after flight	Logical	No = No/horizontal flagging, Yes = Vertical/flat on the back flagging
Flagged_end	Tail position of rabbits at rest after flight	Logical	N=No, H=Horizontal, V=Vertical, F=Flat on the back
